# Supplementary material for: 2-Chloro-5-nitro­benzaldehyde thio­semicarbazone
Source: Acta Crystallogr Sect E Struct Rep Online. 2010 Sep 11;66(Pt 10):o2528. doi: 10.1107/S1600536810035701 (PMC2983295; doi:10.1107/S1600536810035701)
Supplement: Supplementary file 2 [file e-66-o2528-Isup2.hkl]

# 
# h,k,l, Fc-squared, Fo-squared, sigma(Fo-squared) and status flag 
# 
data_I
_shelx_title ' test_0m in P2(1)/c' 
_shelx_refln_list_code          4 
_shelx_F_calc_maximum      311.99 
_exptl_crystal_F_000       528.00 
_reflns_d_resolution_high  0.7830 
 
loop_ 
 _symmetry_equiv_pos_as_xyz 
 'x, y, z' 
 '-x, y+1/2, -z+1/2' 
 '-x, -y, -z' 
 'x, -y-1/2, z-1/2' 
 
_cell_length_a    11.6110 
_cell_length_b     8.4390 
_cell_length_c    12.0160 
_cell_angle_alpha  90.000 
_cell_angle_beta  113.909 
_cell_angle_gamma  90.000 
 
_shelx_F_squared_multiplier     1.000 
 
loop_ 
 _refln_index_h 
 _refln_index_k 
 _refln_index_l 
 _refln_F_squared_calc 
 _refln_F_squared_meas 
 _refln_F_squared_sigma 
 _refln_observed_status 
   2   0   0      497.23      454.52      7.38 o 
   3   0   0    15034.34    14479.48    285.13 o 
   4   0   0       90.20       81.25      3.45 o 
   5   0   0      374.38      352.66     13.33 o 
   6   0   0       64.29       66.42      4.07 o 
   7   0   0      519.70      498.41     17.56 o 
   8   0   0      386.99      392.01     13.56 o 
   9   0   0      177.07      180.11     11.82 o 
  10   0   0      274.06      287.55     14.57 o 
  11   0   0      315.04      357.88     22.37 o 
   1   1   0      153.14      167.63      9.45 o 
   2   1   0      583.76      575.14      8.24 o 
   3   1   0     9842.15     9749.52     87.90 o 
   4   1   0        0.68        5.27      1.27 o 
   5   1   0       19.51       20.67      1.74 o 
   6   1   0      326.38      334.83      6.81 o 
   7   1   0        9.72        5.71      2.28 o 
   8   1   0      109.06      119.16      4.62 o 
   9   1   0        0.31       -0.49      2.00 o 
  10   1   0       12.66       20.23      4.92 o 
  11   1   0       37.53       34.40      5.92 o 
  12   1   0       11.63       21.30     10.65 o 
   0   2   0     1430.88     1574.78     26.36 o 
   1   2   0        3.35       10.50      2.11 o 
   2   2   0     8361.77     8383.99     91.58 o 
   3   2   0     4081.89     4070.31     46.18 o 
   4   2   0       16.35       14.96      1.82 o 
   5   2   0     1587.88     1521.56     17.07 o 
   6   2   0      113.69      112.81      3.87 o 
   7   2   0       22.76       27.30      3.91 o 
   8   2   0       60.32       61.12      3.94 o 
   9   2   0       50.63       50.67      4.64 o 
  10   2   0       36.83       38.77      5.87 o 
  11   2   0        0.09        2.63      4.65 o 
  12   2   0        6.70       10.31      5.87 o 
  13   2   0       57.27       43.67     13.85 o 
   1   3   0     1259.11     1244.79     15.96 o 
   2   3   0      334.65      303.12      6.71 o 
   3   3   0      891.32      898.30     13.01 o 
   4   3   0        7.84        7.70      1.82 o 
   5   3   0     1802.74     1818.60     24.19 o 
   6   3   0       14.63       13.47      2.49 o 
   7   3   0      268.25      265.30      9.07 o 
   8   3   0      126.16      127.95      7.38 o 
   9   3   0        0.59        6.64      4.85 o 
  10   3   0       35.34       23.97      6.78 o 
  11   3   0        0.48       -5.33     10.65 o 
  12   3   0        3.58        6.92     10.12 o 
  13   3   0        0.00       -6.34     12.25 o 
   0   4   0      192.64      184.29      6.78 o 
   1   4   0       38.67       35.85      2.77 o 
   2   4   0      167.23      165.61      6.61 o 
   3   4   0       65.93       73.42      3.75 o 
   4   4   0      682.56      690.45     11.66 o 
   5   4   0        0.44        3.87      2.00 o 
   6   4   0      336.51      339.51     10.03 o 
   7   4   0       81.49       70.93      5.53 o 
   8   4   0        0.21       -5.65      3.77 o 
   9   4   0       25.16       22.90      6.78 o 
  10   4   0        0.41       -2.20      6.92 o 
  11   4   0        0.09       -2.80      5.89 o 
  12   4   0        2.61       -2.97      7.13 o 
   1   5   0      117.56      115.50      5.40 o 
   2   5   0      535.87      520.89      9.69 o 
   3   5   0       22.23       22.09      2.61 o 
   4   5   0       13.36       13.51      2.82 o 
   5   5   0      242.94      238.84      8.39 o 
   6   5   0       19.40       14.91      3.69 o 
   7   5   0       17.13        5.04      4.09 o 
   8   5   0        0.01       -2.66      5.86 o 
   9   5   0        5.44       12.05      5.89 o 
  10   5   0        6.61        6.14      6.37 o 
  11   5   0        0.01        7.77      6.37 o 
  12   5   0        5.20        3.89      7.42 o 
   0   6   0      121.68      118.82      6.78 o 
   1   6   0      414.37      414.85      9.18 o 
   2   6   0     3451.04     3480.76     43.12 o 
   3   6   0       56.08       61.36      4.92 o 
   4   6   0       80.50       92.50      5.87 o 
   5   6   0      470.99      478.01     19.38 o 
   6   6   0      110.54      111.84      9.04 o 
   7   6   0       33.27       30.61     12.78 o 
   8   6   0       14.08       14.58      6.92 o 
   9   6   0       94.19      100.01     10.15 o 
  10   6   0        0.01        1.46      5.89 o 
  11   6   0        0.01      -11.72     12.78 o 
   1   7   0     2624.87     2584.41     39.56 o 
   2   7   0      174.79      181.70     11.20 o 
   3   7   0       80.15       79.64      5.97 o 
   4   7   0      212.23      188.39      8.13 o 
   5   7   0        2.47       -5.81      5.33 o 
   6   7   0        3.53       -3.69      6.39 o 
   7   7   0       57.53       49.72     11.72 o 
   8   7   0       18.63       10.53     10.65 o 
   9   7   0        7.82       10.03      8.52 o 
  10   7   0       89.34      109.49     12.05 o 
   0   8   0     2009.15     2095.09     59.65 o 
   1   8   0      578.31      634.06     19.41 o 
   2   8   0      199.60      219.46      9.18 o 
   3   8   0      194.57      202.34      8.92 o 
   4   8   0       64.66       61.25      7.88 o 
   5   8   0       65.36       63.89      8.64 o 
   6   8   0       13.15        6.59     11.18 o 
   7   8   0       29.06       24.55      7.42 o 
   8   8   0       21.23       31.72      8.28 o 
   9   8   0        2.66        3.78      7.42 o 
   1   9   0      172.33      161.94     11.72 o 
   2   9   0        0.02        2.13      7.46 o 
   3   9   0      383.16      397.40     16.93 o 
   4   9   0        1.62       -2.63      5.61 o 
   5   9   0       27.28       18.11      7.53 o 
   6   9   0       74.33       65.12      9.70 o 
   7   9   0        3.72       14.38      8.28 o 
   0  10   0      167.41      143.79     15.98 o 
   1  10   0       34.99        6.39      8.52 o 
   2  10   0       13.70        2.13      9.59 o 
   3  10   0      124.22       89.47     14.91 o 
   4  10   0      188.96      186.79     13.56 o 
   5  10   0       40.30       39.63     17.57 o 
 -13   1   1        0.29       -2.13      9.59 o 
 -12   1   1        1.67       -1.53      5.89 o 
 -11   1   1        5.42        4.50      4.69 o 
 -10   1   1       11.36       11.74      3.42 o 
  -9   1   1       16.54       11.94      2.63 o 
  -8   1   1      206.47      208.71      5.56 o 
  -7   1   1       20.23       19.62      2.04 o 
  -6   1   1       56.06       55.17      3.33 o 
  -5   1   1        5.00        3.82      1.19 o 
  -4   1   1     1243.99     1221.69     13.73 o 
  -3   1   1     1405.08     1395.49     15.80 o 
  -2   1   1     3741.13     3766.21     54.12 o 
  -1   1   1       59.51       52.78      1.60 o 
   0   1   1     2139.90     2111.83     27.85 o 
   1   1   1       10.22       13.44      1.41 o 
   2   1   1     6314.57     6265.89     69.28 o 
   3   1   1      267.53      235.34      4.37 o 
   4   1   1      820.20      790.15      9.68 o 
   5   1   1      321.10      290.28      5.39 o 
   6   1   1      154.73      160.80      4.25 o 
   7   1   1       71.55       70.82      3.40 o 
   8   1   1        0.53       -0.33      1.84 o 
   9   1   1        0.28       -0.95      2.46 o 
  10   1   1        1.37        0.63      3.31 o 
  11   1   1        4.62        3.20      7.46 o 
 -13   2   1       15.59        6.49      8.18 o 
 -12   2   1       29.24       25.56      8.28 o 
 -11   2   1       23.76       12.97      6.37 o 
 -10   2   1       91.67       96.01      7.38 o 
  -9   2   1        2.97        3.79      2.79 o 
  -8   2   1        4.35        3.06      2.04 o 
  -7   2   1      212.15      217.81      5.33 o 
  -6   2   1     1954.37     1924.58     23.04 o 
  -5   2   1       63.96       74.72      2.97 o 
  -4   2   1       50.11       48.55      2.89 o 
  -3   2   1     3897.43     3707.70     42.73 o 
  -2   2   1     1063.99     1027.61     13.57 o 
  -1   2   1      455.78      484.67      9.30 o 
   0   2   1      998.14     1084.14     13.28 o 
   1   2   1     5430.51     5549.19     70.27 o 
   2   2   1      288.17      302.79      5.63 o 
   3   2   1       30.28       32.40      1.71 o 
   4   2   1      969.48      887.19     11.79 o 
   5   2   1      250.33      230.82      7.26 o 
   6   2   1       24.28       30.50      2.24 o 
   7   2   1      150.23      162.43      5.70 o 
   8   2   1      395.85      411.89     10.33 o 
   9   2   1       33.74       39.52      4.32 o 
  10   2   1        1.87       -0.85      3.86 o 
  11   2   1        4.61        0.21      4.62 o 
  12   2   1       16.35       19.17      9.59 o 
 -13   3   1       34.23       47.15      9.70 o 
 -12   3   1        2.47        1.85      7.13 o 
 -11   3   1      119.99      140.10     11.66 o 
 -10   3   1       19.20       21.99      6.37 o 
  -9   3   1        0.46       -0.71      3.69 o 
  -8   3   1      109.57      106.71      6.71 o 
  -7   3   1       16.70       15.85      2.32 o 
  -6   3   1        1.06        1.54      1.57 o 
  -5   3   1       89.46       77.92      3.97 o 
  -4   3   1      568.30      592.62     10.35 o 
  -3   3   1     1975.98     2009.20     25.29 o 
  -2   3   1      217.64      238.11      9.68 o 
  -1   3   1     1219.35     1265.65     16.37 o 
   0   3   1     2216.43     2334.76     27.55 o 
   1   3   1       37.46       37.92      3.26 o 
   2   3   1        8.07        9.07      1.25 o 
   3   3   1      137.16      125.71      4.69 o 
   4   3   1      117.87      126.14      4.63 o 
   5   3   1       65.13       64.56      6.46 o 
   6   3   1      286.77      275.65      6.61 o 
   7   3   1       88.73      100.27      6.15 o 
   8   3   1        0.08       -2.09      2.92 o 
   9   3   1       34.93       32.64      5.24 o 
  10   3   1        0.82       -3.51      3.84 o 
  11   3   1        1.20        2.18      4.84 o 
  12   3   1        0.74       -4.20     11.18 o 
 -12   4   1        5.59       26.63      8.28 o 
 -11   4   1       37.02       28.66      7.88 o 
 -10   4   1        7.13        6.46      5.61 o 
  -9   4   1      125.81      151.61     10.54 o 
  -8   4   1      279.07      280.21     10.45 o 
  -7   4   1        8.59        2.05      2.82 o 
  -6   4   1      251.66      246.61     14.93 o 
  -5   4   1      292.67      247.54      6.78 o 
  -4   4   1     4181.71     4244.61     50.45 o 
  -3   4   1     2094.21     2236.47     32.58 o 
  -2   4   1      131.71      122.52      4.46 o 
  -1   4   1     6612.19     6555.45     73.35 o 
   0   4   1       99.16       87.87      3.69 o 
   1   4   1      228.38      267.05      5.40 o 
   2   4   1      551.91      520.19      8.64 o 
   3   4   1     2555.86     2497.13     30.55 o 
   4   4   1      105.24      101.62      5.10 o 
   5   4   1      663.40      623.95     13.50 o 
   6   4   1     1726.01     1714.33     52.19 o 
   7   4   1        8.83       10.01      3.86 o 
   8   4   1       14.47       16.51      5.27 o 
   9   4   1       56.71       46.24      7.88 o 
  10   4   1       34.63       36.05     10.65 o 
  11   4   1       24.41       33.94      9.59 o 
  12   4   1        0.45       -3.36      7.13 o 
 -12   5   1       17.63       15.37      7.99 o 
 -11   5   1       20.65        5.21      6.65 o 
 -10   5   1       17.59       13.85      6.65 o 
  -9   5   1       46.11       35.29      7.13 o 
  -8   5   1        2.62        3.20      6.92 o 
  -7   5   1       50.64       41.12      5.10 o 
  -6   5   1       55.02       52.10      6.25 o 
  -5   5   1      512.86      450.70     11.88 o 
  -4   5   1      175.85      178.21      6.71 o 
  -3   5   1        9.80       17.68      2.35 o 
  -2   5   1      775.89      759.23     12.51 o 
  -1   5   1      250.34      271.53      6.39 o 
   0   5   1        5.47        5.06      1.60 o 
   1   5   1      174.99      179.09      5.14 o 
   2   5   1      526.31      526.39      9.48 o 
   3   5   1       60.85       75.59      4.69 o 
   4   5   1        0.02        2.02      2.19 o 
   5   5   1      343.35      323.52     12.80 o 
   6   5   1       27.95       31.38      6.39 o 
   7   5   1       24.28       17.04      5.27 o 
   8   5   1       15.47        7.95      5.61 o 
   9   5   1       33.66       27.47      7.13 o 
  10   5   1        1.12       -2.49      6.65 o 
  11   5   1        0.42       -5.33     13.85 o 
 -11   6   1       17.90       24.35     12.25 o 
 -10   6   1       33.63       26.46     11.72 o 
  -9   6   1       41.60       31.08      7.99 o 
  -8   6   1       21.62        9.89      5.33 o 
  -7   6   1       81.11       81.25     13.31 o 
  -6   6   1      181.13      183.12     10.54 o 
  -5   6   1      132.05      150.52      7.51 o 
  -4   6   1      268.67      266.07      9.00 o 
  -3   6   1       13.72       17.78      2.77 o 
  -2   6   1      114.83      124.98      5.33 o 
  -1   6   1      537.26      631.41     11.84 o 
   0   6   1      375.36      370.78     10.30 o 
   1   6   1     1155.52     1107.29     16.87 o 
   2   6   1      416.45      398.96     10.61 o 
   3   6   1       92.06      108.52      5.92 o 
   4   6   1       48.55       57.88      6.37 o 
   5   6   1        0.64       -2.32      4.09 o 
   6   6   1       90.14      111.01     17.04 o 
   7   6   1       49.85       47.87     12.78 o 
   8   6   1       43.58       43.03     12.78 o 
   9   6   1       44.61       44.97     12.78 o 
  10   6   1        1.23       -0.69      6.39 o 
 -10   7   1        8.35       -2.80      6.89 o 
  -9   7   1        0.12        3.79      6.65 o 
  -8   7   1       68.22       52.62     10.65 o 
  -7   7   1        6.09        8.45      9.05 o 
  -6   7   1       22.43       21.20     11.18 o 
  -5   7   1        4.86        4.97      3.69 o 
  -4   7   1      165.27      162.21      7.77 o 
  -3   7   1       31.06       24.35      4.30 o 
  -2   7   1       74.37       70.98      5.30 o 
  -1   7   1        2.33       -1.96      2.23 o 
   0   7   1        0.61       20.37      4.26 o 
   1   7   1        2.75        4.39      3.45 o 
   2   7   1       67.19       80.75      5.73 o 
   3   7   1      104.27      108.44     12.25 o 
   4   7   1       49.41       39.06      6.78 o 
   5   7   1        6.08       -0.66      4.85 o 
   6   7   1        9.47        3.50      5.11 o 
   7   7   1       17.81        0.92      5.61 o 
   8   7   1        4.52        0.00      8.52 o 
   9   7   1        0.00        0.45      7.13 o 
  -9   8   1       10.66        0.75      6.11 o 
  -8   8   1        0.23        0.59      6.65 o 
  -7   8   1       22.57       20.24      6.65 o 
  -6   8   1       25.89       25.03      6.78 o 
  -5   8   1       33.94       36.82      7.53 o 
  -4   8   1       20.99       32.15      6.57 o 
  -3   8   1      244.19      251.57      9.80 o 
  -2   8   1        6.04        5.50      3.59 o 
  -1   8   1       42.66       42.98      9.05 o 
   0   8   1       24.00       25.26      4.92 o 
   1   8   1       79.39       72.75      5.92 o 
   2   8   1        0.28        5.08      4.85 o 
   3   8   1        0.16       -0.53      5.27 o 
   4   8   1       18.17       14.16      6.37 o 
   5   8   1       56.21       56.54     10.65 o 
   6   8   1       25.36       20.88      7.42 o 
   7   8   1        1.58       -8.31      6.92 o 
   8   8   1        4.79        2.52      6.89 o 
  -7   9   1        0.05        6.17      7.13 o 
  -6   9   1        0.06        1.63      6.37 o 
  -5   9   1       39.36       52.37      9.59 o 
  -4   9   1        0.89        0.00      7.99 o 
  -3   9   1        0.31        0.53      6.92 o 
  -2   9   1        2.16        2.29      4.85 o 
  -1   9   1       20.09       12.78      5.27 o 
   0   9   1       16.67       26.73      6.37 o 
   1   9   1        3.56       -7.46      6.39 o 
   2   9   1       64.91       72.82     11.18 o 
   3   9   1       26.03       21.75      7.13 o 
   4   9   1        0.30       10.96      6.37 o 
   5   9   1        1.25       -3.76      9.59 o 
   6   9   1        1.56        4.69     17.04 o 
   7   9   1        9.28       11.36      7.88 o 
  -5  10   1        0.71       -6.50      7.13 o 
  -4  10   1        3.91       19.17     10.65 o 
  -3  10   1      139.55      129.94     15.98 o 
  -2  10   1       89.90       94.06     16.51 o 
  -1  10   1        8.30       -1.60      6.03 o 
   0  10   1       23.47       13.85      9.59 o 
   1  10   1       98.37       92.67     13.85 o 
   2  10   1        4.28        5.33      9.59 o 
   3  10   1       14.44       -0.47      6.65 o 
   4  10   1       84.30      106.95     11.66 o 
 -14   0   2       12.23       38.34     13.85 o 
 -13   0   2       15.45        2.13      9.59 o 
 -12   0   2       45.91       62.77     17.04 o 
 -11   0   2       97.31      109.20      9.79 o 
 -10   0   2        8.57        5.24      5.86 o 
  -9   0   2     1613.74     1641.66     28.89 o 
  -8   0   2      522.77      524.86     14.12 o 
  -7   0   2     1123.37     1157.63     20.47 o 
  -6   0   2     1303.92     1250.01     20.89 o 
  -5   0   2     1047.02      997.48     16.58 o 
  -4   0   2     2804.90     2666.41     45.56 o 
  -3   0   2      632.41      670.00     19.70 o 
  -2   0   2       39.05       70.31      3.01 o 
  -1   0   2     4004.78     4069.63     63.61 o 
   0   0   2        7.34       12.78      2.13 o 
   1   0   2      456.85      409.91      6.85 o 
   2   0   2    97338.08   101210.81   4202.07 o 
   3   0   2       11.33       17.60      3.90 o 
   4   0   2     1054.57     1141.84     18.16 o 
   5   0   2     5630.02     5668.76    102.98 o 
   6   0   2       79.26       82.84      4.84 o 
   7   0   2        7.90        9.33      2.95 o 
   8   0   2       43.09       55.00      5.10 o 
   9   0   2       41.28       38.34      9.59 o 
  10   0   2       37.87       41.54      9.59 o 
  11   0   2       27.39       24.50      9.59 o 
 -14   1   2       17.01       25.56     12.78 o 
 -13   1   2       12.67       20.30      6.95 o 
 -12   1   2        1.44       -2.13      5.10 o 
 -11   1   2       57.69       53.11      5.86 o 
 -10   1   2      252.73      274.73      9.31 o 
  -9   1   2      280.59      301.62     10.56 o 
  -8   1   2      243.29      250.32      5.90 o 
  -7   1   2      447.33      446.87      8.44 o 
  -6   1   2     1579.61     1517.75     18.83 o 
  -5   1   2      269.13      252.62      5.84 o 
  -4   1   2      138.83      150.74      5.07 o 
  -3   1   2      629.93      668.94      9.98 o 
  -2   1   2     1027.45     1151.88     14.77 o 
  -1   1   2     9054.96     9030.75     88.36 o 
   0   1   2       20.45       28.57      1.84 o 
   1   1   2     4022.47     3976.89     52.21 o 
   2   1   2      791.78      753.03     10.43 o 
   3   1   2      701.47      672.45      8.16 o 
   4   1   2     1349.13     1327.37     14.72 o 
   5   1   2     1705.64     1712.13     18.71 o 
   6   1   2      205.59      198.23      4.81 o 
   7   1   2       21.23       21.64      2.74 o 
   8   1   2      224.78      239.96      7.96 o 
   9   1   2       17.53       22.14      4.11 o 
  10   1   2        0.31       -0.53      4.52 o 
  11   1   2       15.89       24.50      9.59 o 
  12   1   2        0.12       -5.33      8.52 o 
 -13   2   2       21.78       11.95      8.44 o 
 -12   2   2       12.56       23.43     10.04 o 
 -11   2   2      210.51      236.53     10.85 o 
 -10   2   2        1.23        2.13      3.86 o 
  -9   2   2        2.65       -1.20      2.77 o 
  -8   2   2      141.17      138.04      6.24 o 
  -7   2   2      168.57      155.93      4.83 o 
  -6   2   2       43.72       38.00      2.56 o 
  -5   2   2       10.63       10.99      1.38 o 
  -4   2   2      269.18      243.89      5.86 o 
  -3   2   2     1473.56     1470.91     19.16 o 
  -2   2   2       20.16       18.73      3.07 o 
  -1   2   2     2730.05     2771.37     36.67 o 
   0   2   2     6605.54     6571.12     84.96 o 
   1   2   2      384.29      362.44      7.57 o 
   2   2   2      241.75      229.65      4.92 o 
   3   2   2      304.74      299.37      6.14 o 
   4   2   2     1776.90     1769.49     18.85 o 
   5   2   2     1157.20     1156.49     13.77 o 
   6   2   2        0.34       -0.31      1.99 o 
   7   2   2      272.64      273.45      8.19 o 
   8   2   2       16.69       17.48      3.73 o 
   9   2   2       23.34       20.77      4.30 o 
  10   2   2        8.29        8.66      3.97 o 
  11   2   2        4.07        1.63      6.11 o 
  12   2   2        2.36       12.78      9.59 o 
 -13   3   2        2.29        9.20      8.18 o 
 -12   3   2      331.53      366.52     26.10 o 
 -11   3   2        0.14        2.45      4.38 o 
 -10   3   2       15.88       18.93      5.10 o 
  -9   3   2       90.78       95.41      7.16 o 
  -8   3   2      224.47      216.86      7.84 o 
  -7   3   2        0.36       -3.03      2.05 o 
  -6   3   2      189.07      198.32      6.67 o 
  -5   3   2     1981.76     1955.00     29.20 o 
  -4   3   2        0.72        3.20      1.60 o 
  -3   3   2     4231.50     4411.43     51.11 o 
  -2   3   2     2011.69     2120.67     26.21 o 
  -1   3   2     2387.46     2466.96     29.41 o 
   0   3   2        4.89        9.80      2.68 o 
   1   3   2      170.92      174.78      4.51 o 
   2   3   2      220.89      201.18      4.83 o 
   3   3   2      564.62      518.12      9.28 o 
   4   3   2      217.03      213.88      7.84 o 
   5   3   2       66.77       71.26      4.61 o 
   6   3   2      120.80      124.33      5.68 o 
   7   3   2      407.69      407.80     10.49 o 
   8   3   2       22.37       18.72      3.78 o 
   9   3   2       12.52       13.92      3.97 o 
  10   3   2       24.03       18.89      8.35 o 
  11   3   2        0.00        5.75      5.47 o 
  12   3   2        1.87        3.40      7.88 o 
 -13   4   2       69.84       73.19     18.11 o 
 -12   4   2        7.17        6.18      7.09 o 
 -11   4   2       68.03       76.54     10.65 o 
 -10   4   2       19.95       15.54      5.47 o 
  -9   4   2        2.55        1.76      3.86 o 
  -8   4   2       14.06       11.88      3.86 o 
  -7   4   2       70.69       82.43      6.88 o 
  -6   4   2       25.43       29.20      3.03 o 
  -5   4   2      144.09      145.12      5.29 o 
  -4   4   2      888.84      989.55     15.55 o 
  -3   4   2       31.54       69.54     11.12 o 
  -2   4   2     1447.46     1546.37     20.76 o 
  -1   4   2      542.23      603.41     10.08 o 
   0   4   2      168.81      174.03      5.23 o 
   1   4   2       17.06       17.22      1.69 o 
   2   4   2       60.22       54.74      3.59 o 
   3   4   2       72.71       68.39      3.86 o 
   4   4   2       24.11       21.20      5.86 o 
   5   4   2        1.15        1.80      2.82 o 
   6   4   2      114.29      119.31      7.11 o 
   7   4   2        0.12       -1.38      2.86 o 
   8   4   2       67.87       60.58      5.50 o 
   9   4   2       13.69       10.00      5.02 o 
  10   4   2        0.09        1.07      5.89 o 
  11   4   2        4.27       -5.09      6.92 o 
 -12   5   2       44.03       36.35      8.94 o 
 -11   5   2       24.31       29.18      7.88 o 
 -10   5   2       11.39        1.07      6.03 o 
  -9   5   2        8.11        7.22      4.48 o 
  -8   5   2       61.46       68.57      6.54 o 
  -7   5   2        3.15        3.51      3.24 o 
  -6   5   2       22.10       21.86      4.65 o 
  -5   5   2      116.64      113.73      5.29 o 
  -4   5   2        2.07        1.60      2.19 o 
  -3   5   2      342.95      377.59      8.38 o 
  -2   5   2       62.40       63.38      5.53 o 
  -1   5   2      337.03      361.11      7.71 o 
   0   5   2      251.58      246.84      6.07 o 
   1   5   2       10.70        9.63      2.00 o 
   2   5   2       24.63       22.31      3.50 o 
   3   5   2       75.08       92.65      9.59 o 
   4   5   2      233.61      211.84     13.85 o 
   5   5   2       12.34       15.44      4.52 o 
   6   5   2       66.81       62.73      7.13 o 
   7   5   2       74.42       71.49      6.27 o 
   8   5   2       33.31       30.15     11.72 o 
   9   5   2        0.35        3.46      5.89 o 
  10   5   2        0.13       -5.79      7.99 o 
  11   5   2        1.09        4.36     13.31 o 
 -11   6   2       75.41       65.07     10.15 o 
 -10   6   2       21.78       21.86      7.13 o 
  -9   6   2       10.22        5.86      6.03 o 
  -8   6   2       13.74       12.54      4.84 o 
  -7   6   2      287.19      283.85     10.85 o 
  -6   6   2        4.29       10.49      4.85 o 
  -5   6   2       60.24       40.72      4.92 o 
  -4   6   2      348.33      327.95     10.92 o 
  -3   6   2      245.12      238.46      7.05 o 
  -2   6   2      274.19      251.75      7.31 o 
  -1   6   2      106.59       93.19      6.00 o 
   0   6   2     3572.37     3621.53     58.02 o 
   1   6   2        0.10        2.13      2.46 o 
   2   6   2      139.13      141.32      6.42 o 
   3   6   2      828.88      847.67     22.21 o 
   4   6   2      937.00      942.78     24.47 o 
   5   6   2        2.56       -3.20      4.26 o 
   6   6   2        2.67        2.87      4.85 o 
   7   6   2      125.71      112.61     14.91 o 
   8   6   2       10.71       14.01      7.13 o 
   9   6   2       13.65       10.93      7.13 o 
  10   6   2        5.60       -1.12     14.38 o 
 -10   7   2        4.97       -5.33      9.05 o 
  -9   7   2       11.71       11.18      6.78 o 
  -8   7   2      538.72      531.67     48.46 o 
  -7   7   2       77.63       88.50      7.11 o 
  -6   7   2        1.03        0.69      3.59 o 
  -5   7   2      579.11      576.05     17.11 o 
  -4   7   2      132.17      148.66      7.77 o 
  -3   7   2        1.10        1.39      2.82 o 
  -2   7   2        1.46        1.89      2.61 o 
  -1   7   2        1.22        0.66      2.82 o 
   0   7   2      150.43      152.77      7.33 o 
   1   7   2      898.64      889.90     18.56 o 
   2   7   2      106.45      120.40      9.04 o 
   3   7   2     2284.21     2244.90     45.92 o 
   4   7   2       40.39       35.44      6.78 o 
   5   7   2      113.83      124.18     13.85 o 
   6   7   2      308.68      333.40     15.82 o 
   7   7   2        0.58       -8.67     11.72 o 
   8   7   2        8.68        6.33     13.85 o 
   9   7   2        0.57       -1.28      7.42 o 
  -9   8   2       84.34       75.62     10.46 o 
  -8   8   2       37.02       33.22      7.88 o 
  -7   8   2        3.63       -0.36      5.61 o 
  -6   8   2       32.84       41.40      7.46 o 
  -5   8   2       30.11       35.97      5.53 o 
  -4   8   2        0.04       -2.49      3.69 o 
  -3   8   2       70.90       70.67      9.70 o 
  -2   8   2       48.60       58.89      6.78 o 
  -1   8   2       47.21       45.03      5.47 o 
   0   8   2      239.20      246.90     11.85 o 
   1   8   2      383.91      396.58     27.69 o 
   2   8   2     1072.72     1115.55     28.99 o 
   3   8   2      315.30      345.47     15.01 o 
   4   8   2       22.85       22.37      6.78 o 
   5   8   2       87.46      112.46     10.90 o 
   6   8   2       18.89        6.61      6.89 o 
   7   8   2        5.73       -1.07      6.65 o 
   8   8   2        5.83        5.55      6.89 o 
  -8   9   2        2.67        9.16      7.42 o 
  -7   9   2       82.72       68.98      9.79 o 
  -6   9   2      128.19      128.87     17.04 o 
  -5   9   2        0.08        2.98      5.61 o 
  -4   9   2        1.11       -0.74      4.85 o 
  -3   9   2      244.77      270.89     15.44 o 
  -2   9   2        5.95       -3.20      4.52 o 
  -1   9   2      205.55      206.63     15.98 o 
   0   9   2      134.22      157.15     11.30 o 
   1   9   2      320.55      382.15     31.95 o 
   2   9   2        3.30        4.06      5.89 o 
   3   9   2       13.45        4.89      7.46 o 
   4   9   2       65.60       66.29      9.39 o 
   5   9   2      221.49      200.14     14.67 o 
   6   9   2       17.39       17.33      8.52 o 
  -5  10   2       27.89       31.95     11.72 o 
  -4  10   2       36.78       11.72     10.65 o 
  -3  10   2       80.77       64.65     10.65 o 
  -2  10   2      244.73      276.93     20.24 o 
  -1  10   2       19.64       13.85      9.59 o 
   0  10   2        1.75        0.00      8.52 o 
   1  10   2       41.94       26.63     10.65 o 
   2  10   2       65.18       71.36      9.39 o 
   3  10   2        5.13        1.32      6.37 o 
 -14   1   3       10.22        2.31      6.71 o 
 -13   1   3       36.61       47.13      7.77 o 
 -12   1   3        6.19        6.51      4.70 o 
 -11   1   3        4.28        1.25      3.78 o 
 -10   1   3       22.73       23.55      4.32 o 
  -9   1   3      118.16      133.06      6.64 o 
  -8   1   3       29.10       30.99      5.41 o 
  -7   1   3      202.95      212.91      5.53 o 
  -6   1   3     1679.42     1656.43     23.16 o 
  -5   1   3       41.27       46.53      3.20 o 
  -4   1   3      898.05      933.31     13.83 o 
  -3   1   3      359.81      412.78      7.52 o 
  -2   1   3     2484.19     2703.70     52.87 o 
  -1   1   3      351.32      367.81      5.79 o 
   0   1   3     1966.15     1830.65     22.35 o 
   1   1   3      445.61      389.84      8.30 o 
   2   1   3       15.79       21.85      1.53 o 
   3   1   3        2.73        2.86      0.96 o 
   4   1   3     2848.06     2850.30     28.42 o 
   5   1   3      224.42      240.91      5.56 o 
   6   1   3       23.08       30.49      5.53 o 
   7   1   3        2.29        1.74      2.77 o 
   8   1   3        3.31        3.55      2.97 o 
   9   1   3       16.21        9.30      5.61 o 
  10   1   3        0.20        3.20      5.27 o 
  11   1   3        2.80        2.13      5.61 o 
  12   1   3        0.95        9.59     10.65 o 
 -14   2   3       21.35       27.37      9.70 o 
 -13   2   3        0.30        4.96      6.34 o 
 -12   2   3        2.59        3.96      5.92 o 
 -11   2   3       13.32        8.11      5.10 o 
 -10   2   3       20.92       25.46      4.64 o 
  -9   2   3       65.36       60.45      5.18 o 
  -8   2   3      136.16      140.34      6.11 o 
  -7   2   3      264.24      245.02      7.17 o 
  -6   2   3        0.65        2.50      1.38 o 
  -5   2   3      399.43      372.93      8.08 o 
  -4   2   3     1273.29     1247.94     17.69 o 
  -3   2   3        1.64        0.53      1.07 o 
  -2   2   3      198.16      197.35      4.60 o 
  -1   2   3     6023.97     5810.35     65.04 o 
   0   2   3       40.11       43.07      3.67 o 
   1   2   3      213.77      233.09      6.09 o 
   2   2   3     1010.14     1004.62     16.96 o 
   3   2   3      568.90      541.20     11.40 o 
   4   2   3       52.54       55.58      5.13 o 
   5   2   3        0.06        1.56      1.87 o 
   6   2   3      123.73      124.17      5.68 o 
   7   2   3        2.49       -1.00      2.49 o 
   8   2   3       23.60       17.64      3.78 o 
   9   2   3       56.95       68.35      5.79 o 
  10   2   3       16.85       16.48     12.25 o 
  11   2   3        0.11       -9.59      7.46 o 
 -13   3   3        0.01        6.39      7.42 o 
 -12   3   3      156.64      166.52     11.07 o 
 -11   3   3      362.42      410.30     14.54 o 
 -10   3   3      100.91       94.71      7.77 o 
  -9   3   3      646.22      632.96     14.24 o 
  -8   3   3      305.25      303.28      8.91 o 
  -7   3   3       12.75       15.48      3.24 o 
  -6   3   3      492.16      468.18     10.24 o 
  -5   3   3      104.61       81.13      4.21 o 
  -4   3   3       25.46       40.99      2.89 o 
  -3   3   3     1447.94     1400.73     19.29 o 
  -2   3   3      197.26      286.68      8.46 o 
  -1   3   3     2256.65     2207.79     26.97 o 
   0   3   3     1894.16     1897.86     21.01 o 
   1   3   3      745.96      719.94     10.92 o 
   2   3   3     2605.54     2591.39     31.86 o 
   3   3   3      214.43      202.77      7.16 o 
   4   3   3      126.11      120.99      5.92 o 
   5   3   3       57.68       51.79      5.11 o 
   6   3   3      171.68      178.14      6.75 o 
   7   3   3       45.55       41.95      6.61 o 
   8   3   3      102.06      103.79      6.78 o 
   9   3   3       69.62       67.21      5.98 o 
  10   3   3        0.83        4.19      5.89 o 
  11   3   3        7.76       13.64      7.88 o 
 -13   4   3       19.59       18.11      8.28 o 
 -12   4   3      330.50      332.02     36.75 o 
 -11   4   3        3.38        5.83      5.15 o 
 -10   4   3        1.27        0.35      4.22 o 
  -9   4   3        6.33        9.45      4.48 o 
  -8   4   3      200.16      192.69      9.00 o 
  -7   4   3      102.83      111.17      9.53 o 
  -6   4   3      402.18      371.65      9.18 o 
  -5   4   3      415.56      441.27     14.60 o 
  -4   4   3      320.58      344.24      7.96 o 
  -3   4   3      905.42      837.09     15.57 o 
  -2   4   3     1552.82     1678.35     22.35 o 
  -1   4   3     1983.56     2262.83     31.05 o 
   0   4   3       48.43       50.80      2.51 o 
   1   4   3     2608.52     2625.54     32.75 o 
   2   4   3        0.21        2.93      2.15 o 
   3   4   3      188.32      197.06      7.33 o 
   4   4   3      314.00      310.35     10.45 o 
   5   4   3      230.27      218.98      8.80 o 
   6   4   3        5.92        6.92      3.20 o 
   7   4   3      113.39       99.23      8.20 o 
   8   4   3      179.17      185.10      8.30 o 
   9   4   3       14.13        5.24      5.10 o 
  10   4   3        2.80       -3.93      4.84 o 
  11   4   3        9.03       10.75      8.18 o 
 -12   5   3       63.38       66.23     10.46 o 
 -11   5   3       55.07       71.93      9.79 o 
 -10   5   3      142.75      148.24     12.85 o 
  -9   5   3      137.18      129.88      8.57 o 
  -8   5   3      392.32      396.90     16.91 o 
  -7   5   3      292.25      280.78     10.24 o 
  -6   5   3        3.67        3.37      2.58 o 
  -5   5   3       28.55       23.98      3.03 o 
  -4   5   3      438.28      365.22     12.02 o 
  -3   5   3     1041.99      955.13     15.56 o 
  -2   5   3      184.54      190.93      5.57 o 
  -1   5   3      175.08      147.45      4.86 o 
   0   5   3     1890.42     1831.86     23.96 o 
   1   5   3      104.98       98.70      5.02 o 
   2   5   3      287.34      283.00     10.90 o 
   3   5   3      616.08      618.99     17.69 o 
   4   5   3      324.15      314.14     14.38 o 
   5   5   3       15.15       16.59      6.92 o 
   6   5   3      114.82      119.01     21.83 o 
   7   5   3      232.55      237.39     10.20 o 
   8   5   3        1.92        1.46      5.89 o 
   9   5   3        3.12       -0.69      6.39 o 
  10   5   3       26.37       25.33      8.64 o 
 -12   6   3        0.34        0.24      6.29 o 
 -11   6   3        3.88       -7.71      6.11 o 
 -10   6   3       22.34       21.99      7.42 o 
  -9   6   3       41.23       37.34      6.27 o 
  -8   6   3       14.51        7.07      5.93 o 
  -7   6   3       35.79       48.12      5.92 o 
  -6   6   3       16.54       22.97      5.27 o 
  -5   6   3        0.22       -3.02      2.58 o 
  -4   6   3      132.48      149.90      7.30 o 
  -3   6   3      101.97      120.12      7.38 o 
  -2   6   3       84.39       76.04      5.72 o 
  -1   6   3        5.33        1.88      2.82 o 
   0   6   3       75.94       76.56      5.02 o 
   1   6   3      382.36      402.70     14.25 o 
   2   6   3      101.73      106.58      8.28 o 
   3   6   3      400.48      396.46     15.01 o 
   4   6   3      133.76      141.37      9.70 o 
   5   6   3        8.45        8.93      4.85 o 
   6   6   3        1.28       -3.50      5.86 o 
   7   6   3        1.75       -4.79      5.27 o 
   8   6   3        1.15       -2.80      5.89 o 
   9   6   3        5.22       -4.50      6.65 o 
 -11   7   3        0.55       -0.73      7.13 o 
 -10   7   3       11.26       12.66      6.65 o 
  -9   7   3       37.19       36.05      7.88 o 
  -8   7   3        7.65        5.96      9.59 o 
  -7   7   3        7.03        7.73      4.48 o 
  -6   7   3      390.30      398.58     21.14 o 
  -5   7   3       15.34       19.38      4.48 o 
  -4   7   3       76.82       93.92      6.73 o 
  -3   7   3       36.18       39.42      4.06 o 
  -2   7   3      355.38      354.86     14.52 o 
  -1   7   3        6.15        3.01      3.24 o 
   0   7   3       16.57       18.11      5.27 o 
   1   7   3       46.72       62.44      7.53 o 
   2   7   3        7.66       14.70      5.61 o 
   3   7   3       16.52        9.05      5.27 o 
   4   7   3      157.52      168.61     12.78 o 
   5   7   3       82.34       84.87     11.72 o 
   6   7   3        7.57       11.44      7.13 o 
   7   7   3        0.70        0.59      9.05 o 
   8   7   3        1.26        1.68      7.13 o 
  -9   8   3       27.85       21.13     17.57 o 
  -8   8   3        2.89        0.07      5.89 o 
  -7   8   3       73.86       68.29      6.95 o 
  -6   8   3        1.80        8.24      4.48 o 
  -5   8   3      131.20      135.96      8.39 o 
  -4   8   3       11.06       13.15      4.48 o 
  -3   8   3      118.52      123.89      9.39 o 
  -2   8   3        0.98       -2.44      3.24 o 
  -1   8   3      267.36      295.06     21.83 o 
   0   8   3       14.30        9.44      5.61 o 
   1   8   3       34.48       32.94      7.13 o 
   2   8   3       49.80       38.36      9.05 o 
   3   8   3       97.10      104.96      9.70 o 
   4   8   3        3.56        4.57      6.37 o 
   5   8   3       24.73       21.83      7.53 o 
   6   8   3        1.48        4.14      6.65 o 
   7   8   3        1.80       -1.68      8.52 o 
  -8   9   3       21.87       21.81     12.78 o 
  -7   9   3       34.24       23.97      8.28 o 
  -6   9   3        5.73        5.97      5.02 o 
  -5   9   3        4.95       -0.53      5.27 o 
  -4   9   3        0.86        4.11      5.11 o 
  -3   9   3       45.10       48.74      7.99 o 
  -2   9   3        1.04        6.39      6.39 o 
  -1   9   3        4.70       -3.35      5.11 o 
   0   9   3        6.48        8.12      5.89 o 
   1   9   3       10.02       12.38      5.89 o 
   2   9   3        1.21        9.02      5.61 o 
   3   9   3       13.27        4.64      6.37 o 
   4   9   3       52.02       57.59      9.79 o 
   5   9   3       24.29       28.49      8.94 o 
  -5  10   3       14.84       11.72     10.65 o 
  -4  10   3       47.55       68.17     12.78 o 
  -3  10   3        5.01       13.85      9.59 o 
  -2  10   3        3.44        1.07      7.46 o 
  -1  10   3      154.82      143.79     17.04 o 
   0  10   3       21.60        9.59      9.59 o 
   1  10   3        0.55        1.57      6.37 o 
   2  10   3       23.04       29.82     11.72 o 
   3  10   3       19.35        1.68      8.52 o 
 -14   0   4        1.19       -2.89     12.78 o 
 -13   0   4        4.85        0.84      7.13 o 
 -12   0   4        6.63        5.86      6.78 o 
 -11   0   4        8.70        5.11      9.05 o 
 -10   0   4       10.95       14.13      5.61 o 
  -9   0   4      139.04      153.89     11.18 o 
  -8   0   4       11.08        9.97      4.09 o 
  -7   0   4     3283.86     3449.49     61.76 o 
  -6   0   4       79.83       93.24     10.12 o 
  -5   0   4     4638.60     5630.22    128.88 o 
  -4   0   4     2015.53     2302.02     42.60 o 
  -3   0   4        0.54        3.62      1.77 o 
  -2   0   4     5280.29     5083.46     81.69 o 
  -1   0   4      135.12      113.37     11.72 o 
   0   0   4        1.70        1.33      1.69 o 
   1   0   4       98.73       86.60      3.10 o 
   2   0   4        1.78        2.66      1.88 o 
   3   0   4      257.01      259.06      8.09 o 
   4   0   4     9144.44     9322.42    121.10 o 
   5   0   4       88.37       97.48      4.96 o 
   6   0   4      447.01      494.78     20.24 o 
   7   0   4      721.35      711.50     30.89 o 
   8   0   4       38.99       29.82      8.52 o 
   9   0   4       12.30        8.52      7.46 o 
  10   0   4       11.12        7.46      8.52 o 
  11   0   4        0.01      -11.18      7.46 o 
 -14   1   4        4.98       12.22      9.17 o 
 -13   1   4      106.91      135.93      9.18 o 
 -12   1   4      114.71      111.62      7.96 o 
 -11   1   4      103.97      112.66      7.60 o 
 -10   1   4       10.77        4.70      3.67 o 
  -9   1   4      389.93      377.91     10.37 o 
  -8   1   4     1337.57     1329.08     21.83 o 
  -7   1   4      447.35      451.51     10.24 o 
  -6   1   4     1456.48     1508.21     25.41 o 
  -5   1   4     2070.35     2276.69     35.67 o 
  -4   1   4     4133.42     4752.69     70.22 o 
  -3   1   4      624.81      690.76     10.50 o 
  -2   1   4     1627.77     1718.96     19.41 o 
  -1   1   4     1760.99     1756.36     19.69 o 
   0   1   4      715.25      661.21      9.96 o 
   1   1   4      753.02      750.12     13.26 o 
   2   1   4      248.23      227.51      6.22 o 
   3   1   4     2006.14     1964.77     22.91 o 
   4   1   4      159.61      160.86      9.30 o 
   5   1   4      307.28      314.97      8.00 o 
   6   1   4      729.77      755.23     20.14 o 
   7   1   4      152.43      186.41     12.56 o 
   8   1   4       87.69       69.30      9.05 o 
   9   1   4       21.88       21.49      6.37 o 
  10   1   4       32.60       30.16      7.88 o 
  11   1   4       10.48       17.04      7.53 o 
 -14   2   4        2.25       14.56      7.38 o 
 -13   2   4        5.50       -0.21      5.87 o 
 -12   2   4       65.35       60.88      7.77 o 
 -11   2   4       12.31       15.73      4.92 o 
 -10   2   4       15.24       13.51      5.32 o 
  -9   2   4      296.28      294.45      9.18 o 
  -8   2   4      222.92      224.20      8.61 o 
  -7   2   4       55.97       65.45      4.92 o 
  -6   2   4      181.01      167.18      5.86 o 
  -5   2   4       40.89       44.71      3.13 o 
  -4   2   4        0.11        1.60      1.25 o 
  -3   2   4       50.10       45.93      2.68 o 
  -2   2   4      153.13      142.71      4.58 o 
  -1   2   4        1.25       -0.36      0.75 o 
   0   2   4       30.88       23.98      3.01 o 
   1   2   4      383.03      348.19      8.92 o 
   2   2   4      487.85      453.45     12.37 o 
   3   2   4      224.95      208.98      8.59 o 
   4   2   4        9.92        8.28      2.35 o 
   5   2   4       64.89       67.59      8.30 o 
   6   2   4      203.77      208.25      8.92 o 
   7   2   4       90.05       81.88      5.40 o 
   8   2   4        2.95        4.43      4.07 o 
   9   2   4       11.84       14.01      5.10 o 
  10   2   4        0.01       -7.28      4.85 o 
  11   2   4       10.94       18.11     10.65 o 
 -14   3   4        3.97        5.33      8.28 o 
 -13   3   4       21.37       16.79      7.16 o 
 -12   3   4      228.86      234.99     13.15 o 
 -11   3   4       82.54       88.43     10.05 o 
 -10   3   4     1361.22     1381.68     24.22 o 
  -9   3   4       27.52       31.05      4.61 o 
  -8   3   4       33.06       37.33      6.54 o 
  -7   3   4      714.70      675.85     13.68 o 
  -6   3   4      342.43      329.55      8.65 o 
  -5   3   4       82.72       94.58      4.77 o 
  -4   3   4        6.60       11.63      2.13 o 
  -3   3   4     3690.78     3699.31     44.31 o 
  -2   3   4       21.27       26.24      3.17 o 
  -1   3   4     2346.27     2407.89     26.50 o 
   0   3   4     3354.47     3413.64     35.97 o 
   1   3   4     1170.38     1186.07     20.47 o 
   2   3   4      171.53      174.99      6.54 o 
   3   3   4       26.93       27.97      3.24 o 
   4   3   4      193.25      189.82      7.51 o 
   5   3   4       39.99       57.24      7.07 o 
   6   3   4       22.28       19.10      3.74 o 
   7   3   4        0.05       -1.79      2.89 o 
   8   3   4       38.44       48.50      8.93 o 
   9   3   4       79.08       83.07      7.99 o 
  10   3   4        8.08        8.52      5.24 o 
 -13   4   4       18.14       16.17      8.18 o 
 -12   4   4       15.49       21.65      6.71 o 
 -11   4   4      273.90      266.62     12.27 o 
 -10   4   4       66.71       75.38      9.23 o 
  -9   4   4      236.99      229.78     10.24 o 
  -8   4   4      134.25      129.14      7.23 o 
  -7   4   4        2.18        3.01      2.68 o 
  -6   4   4      127.24      120.86      5.71 o 
  -5   4   4       46.76       47.62      3.57 o 
  -4   4   4      172.47      176.30      7.07 o 
  -3   4   4       33.92       35.36      3.24 o 
  -2   4   4      808.96      897.38     19.06 o 
  -1   4   4      151.02      163.46      4.70 o 
   0   4   4      720.93      720.22     11.74 o 
   1   4   4      559.41      577.24     13.11 o 
   2   4   4       19.69       20.82      3.88 o 
   3   4   4       59.00       62.88      4.92 o 
   4   4   4        0.01       -3.58      2.62 o 
   5   4   4       13.68       11.56      3.86 o 
   6   4   4        0.00       -0.74      2.77 o 
   7   4   4        1.43       -0.22      3.23 o 
   8   4   4       15.29       13.85      4.26 o 
   9   4   4        0.38       -3.27      3.86 o 
  10   4   4       12.19       12.53      7.88 o 
 -13   5   4        2.51        9.23      7.88 o 
 -12   5   4       15.93       27.46      8.64 o 
 -11   5   4       62.96       64.10      8.13 o 
 -10   5   4      198.84      190.77     10.58 o 
  -9   5   4       66.72       57.71      6.71 o 
  -8   5   4       16.47       15.59      4.69 o 
  -7   5   4       28.16       37.88      4.38 o 
  -6   5   4      153.20      150.20      6.75 o 
  -5   5   4        7.84        2.72      2.46 o 
  -4   5   4      127.88      127.62      6.15 o 
  -3   5   4      251.26      240.44      7.38 o 
  -2   5   4       11.44       10.99      2.12 o 
  -1   5   4      102.58      114.47      4.50 o 
   0   5   4      154.60      145.68     10.65 o 
   1   5   4      421.99      439.67     19.17 o 
   2   5   4       20.60       23.51      4.52 o 
   3   5   4        1.67       -2.72      5.33 o 
   4   5   4       51.71       62.34      5.92 o 
   5   5   4        3.85        8.52      3.86 o 
   6   5   4       37.89       39.88      5.72 o 
   7   5   4       21.27       20.37      4.50 o 
   8   5   4       26.06       33.26      5.19 o 
   9   5   4       15.40       17.55     10.65 o 
 -12   6   4        0.43        8.98      7.67 o 
 -11   6   4        6.81       14.91      7.42 o 
 -10   6   4        7.36        6.93      5.47 o 
  -9   6   4      160.68      152.89      9.62 o 
  -8   6   4       23.20       28.54      5.47 o 
  -7   6   4       90.98       68.09      9.06 o 
  -6   6   4       69.95       65.38      9.89 o 
  -5   6   4      141.43      121.58      6.26 o 
  -4   6   4      143.97      141.97      6.11 o 
  -3   6   4       69.44       50.99      3.97 o 
  -2   6   4      275.22      284.52      9.18 o 
  -1   6   4       13.37        7.02      3.24 o 
   0   6   4      273.97      268.16     11.66 o 
   1   6   4       80.57       84.22     16.51 o 
   2   6   4      961.41      969.34     25.57 o 
   3   6   4       81.56       87.07      8.28 o 
   4   6   4      105.36      104.19      8.94 o 
   5   6   4      337.20      355.40     15.32 o 
   6   6   4       88.31      101.07     10.15 o 
   7   6   4        4.83        8.47      4.84 o 
   8   6   4        0.01       -4.89      9.59 o 
   9   6   4        5.91       -0.48      7.42 o 
 -11   7   4       37.64       35.66      9.39 o 
 -10   7   4       18.80       31.70      8.64 o 
  -9   7   4       78.77       83.29      8.39 o 
  -8   7   4       36.63       42.22      7.53 o 
  -7   7   4      130.38      151.69     14.91 o 
  -6   7   4     1296.24     1195.80     61.18 o 
  -5   7   4      130.40      131.19     10.86 o 
  -4   7   4       85.67       93.74      7.07 o 
  -3   7   4     1172.88     1140.59     23.38 o 
  -2   7   4      158.36      179.19      8.73 o 
  -1   7   4        5.77       13.03      4.85 o 
   0   7   4      149.93      168.32     13.85 o 
   1   7   4       42.70       52.10      6.78 o 
   2   7   4       50.83       40.67      7.13 o 
   3   7   4       88.56       70.98     20.24 o 
   4   7   4      133.78      135.77     10.90 o 
   5   7   4      787.33      856.43     46.33 o 
   6   7   4        1.54       20.18      7.42 o 
   7   7   4       36.41       25.08      8.52 o 
   8   7   4      104.57       77.84     10.90 o 
  -9   8   4       13.13        7.99     10.12 o 
  -8   8   4       41.83       42.59      6.71 o 
  -7   8   4       65.83       62.41      7.16 o 
  -6   8   4        5.04        4.26      4.30 o 
  -5   8   4        8.42        5.44      5.50 o 
  -4   8   4        0.94        9.26      4.85 o 
  -3   8   4        3.71       -0.50      3.24 o 
  -2   8   4       34.16       27.26      5.89 o 
  -1   8   4        4.18        2.95      4.52 o 
   0   8   4        0.05       -5.81      4.09 o 
   1   8   4        9.46        3.20      7.46 o 
   2   8   4       59.78       56.77      8.28 o 
   3   8   4       84.68       86.29      9.70 o 
   4   8   4      166.74      173.01     13.16 o 
   5   8   4       54.37       43.60      8.64 o 
   6   8   4        3.16        9.43      7.42 o 
  -8   9   4      290.45      321.18     17.32 o 
  -7   9   4       16.75       17.50      6.09 o 
  -6   9   4       32.00       34.22      7.53 o 
  -5   9   4      320.36      321.20     15.06 o 
  -4   9   4      205.06      204.50     17.04 o 
  -3   9   4        6.32       14.91      8.52 o 
  -2   9   4       86.01      103.32     13.85 o 
  -1   9   4      337.42      360.09     20.77 o 
   0   9   4        3.44        4.45      7.99 o 
   1   9   4       14.28       15.39     10.12 o 
   2   9   4      193.94      206.94     20.77 o 
   3   9   4      149.48      167.26     20.24 o 
   4   9   4        1.42       -2.35      6.89 o 
   5   9   4        0.38      -11.98      7.99 o 
  -5  10   4        6.13       -2.13      8.52 o 
  -4  10   4       61.21       75.62     13.85 o 
  -3  10   4        3.21       -4.26      8.52 o 
  -2  10   4       98.98      109.71     14.91 o 
  -1  10   4       60.49       56.45     11.72 o 
   0  10   4       90.88       85.06     13.31 o 
   1  10   4       18.10       11.29     12.78 o 
   2  10   4        0.91        0.47      7.46 o 
 -14   1   5       58.65       71.18      9.18 o 
 -13   1   5        2.82        2.76      5.05 o 
 -12   1   5       61.22       69.56      9.28 o 
 -11   1   5      169.80      168.76      8.65 o 
 -10   1   5        1.80        4.05      3.43 o 
  -9   1   5       17.05       14.38      3.62 o 
  -8   1   5      122.65      113.64      5.86 o 
  -7   1   5      405.39      412.20     11.68 o 
  -6   1   5      115.84      115.97      5.14 o 
  -5   1   5     1210.10     1500.89     21.68 o 
  -4   1   5     3072.71     3292.68     64.26 o 
  -3   1   5       99.21      110.26      3.25 o 
  -2   1   5      997.75      978.37     12.62 o 
  -1   1   5      585.53      545.07     13.23 o 
   0   1   5      916.22      856.38     12.89 o 
   1   1   5       11.77       10.01      2.46 o 
   2   1   5      212.11      214.37     11.53 o 
   3   1   5      243.51      245.35      6.59 o 
   4   1   5        0.71       -0.25      1.95 o 
   5   1   5        1.28       -1.47      3.84 o 
   6   1   5      741.81      703.48     25.72 o 
   7   1   5       25.94       32.95      6.37 o 
   8   1   5        3.30       -0.53      5.27 o 
   9   1   5        6.85        5.86      6.03 o 
  10   1   5        0.00       -2.13      6.03 o 
 -14   2   5        4.28        7.89      6.71 o 
 -13   2   5        8.01        9.70      5.94 o 
 -12   2   5        4.23        5.45      4.86 o 
 -11   2   5       19.38       20.34      4.75 o 
 -10   2   5        8.13       10.19      4.06 o 
  -9   2   5       52.57       58.38      7.53 o 
  -8   2   5        0.05        1.39      2.82 o 
  -7   2   5       56.13       56.68      4.21 o 
  -6   2   5       14.43        9.23      2.56 o 
  -5   2   5     1848.49     1836.96     25.55 o 
  -4   2   5       61.49       60.00      3.57 o 
  -3   2   5      161.10      141.01      3.79 o 
  -2   2   5      157.66      178.58      4.22 o 
  -1   2   5       69.20       55.09      2.47 o 
   0   2   5       83.07       80.81      3.39 o 
   1   2   5      884.57      836.38     13.07 o 
   2   2   5       22.99       20.03      2.82 o 
   3   2   5       13.35       17.03      2.68 o 
   4   2   5      193.48      199.86      6.60 o 
   5   2   5        0.59       -0.27      2.92 o 
   6   2   5        5.72        5.04      2.89 o 
   7   2   5        1.01        1.99      5.24 o 
   8   2   5        0.08        0.05      4.48 o 
   9   2   5       12.49        7.39      6.37 o 
  10   2   5        8.12       13.17      7.13 o 
 -14   3   5        9.58        2.90      6.42 o 
 -13   3   5        0.04       13.11      6.27 o 
 -12   3   5      160.50      149.10     10.65 o 
 -11   3   5       26.58       26.79      7.07 o 
 -10   3   5      470.67      473.33     13.02 o 
  -9   3   5     1448.31     1392.43     27.45 o 
  -8   3   5      361.96      346.94     10.10 o 
  -7   3   5     1575.04     1538.32     23.95 o 
  -6   3   5      617.00      601.57     12.21 o 
  -5   3   5       95.08       96.50      4.64 o 
  -4   3   5      508.77      488.05      9.91 o 
  -3   3   5      317.06      253.80      6.42 o 
  -2   3   5        6.10        6.83      1.84 o 
  -1   3   5      986.79      888.62     14.69 o 
   0   3   5        2.97        2.37      1.39 o 
   1   3   5      432.92      406.82     10.42 o 
   2   3   5      978.66      971.52     18.38 o 
   3   3   5      199.72      197.10      8.80 o 
   4   3   5      581.16      581.97     14.23 o 
   5   3   5      136.67      140.86      6.84 o 
   6   3   5       42.34       37.27      4.44 o 
   7   3   5       44.55       45.14      5.08 o 
   8   3   5       59.49       45.26      8.41 o 
   9   3   5       22.61       26.32      7.21 o 
  10   3   5       17.54       16.46     11.18 o 
 -13   4   5       11.92        8.97      6.42 o 
 -12   4   5       19.93       30.94      6.95 o 
 -11   4   5        0.41        3.61      5.02 o 
 -10   4   5      513.50      528.73     13.83 o 
  -9   4   5       15.76       20.24      4.26 o 
  -8   4   5      272.77      262.30      9.05 o 
  -7   4   5      232.12      224.75      7.96 o 
  -6   4   5      887.54      878.89     16.21 o 
  -5   4   5        1.37        1.56      1.95 o 
  -4   4   5        3.91        6.73      2.23 o 
  -3   4   5     1401.00     1482.23     24.33 o 
  -2   4   5       11.43       10.66      2.23 o 
  -1   4   5      286.35      247.18      7.25 o 
   0   4   5        1.25        2.88      2.19 o 
   1   4   5      285.47      318.20      9.62 o 
   2   4   5        1.89        0.76      2.62 o 
   3   4   5      129.11      139.63      7.16 o 
   4   4   5        8.53        4.80      3.59 o 
   5   4   5       65.61       72.13      6.27 o 
   6   4   5       17.94       14.26      3.84 o 
   7   4   5        1.92       -3.11      3.43 o 
   8   4   5        0.61        3.69      4.06 o 
   9   4   5        6.83        5.24      5.15 o 
 -13   5   5       22.46       24.09      7.67 o 
 -12   5   5       74.88       77.25      9.37 o 
 -11   5   5      114.69       96.09      8.97 o 
 -10   5   5      291.83      285.27     18.03 o 
  -9   5   5      317.77      322.91     12.44 o 
  -8   5   5      298.82      279.39      9.56 o 
  -7   5   5      479.01      484.00     12.30 o 
  -6   5   5     1228.13     1273.65     21.25 o 
  -5   5   5      412.01      415.78     10.22 o 
  -4   5   5        8.76        6.85      2.62 o 
  -3   5   5      418.26      415.26     11.22 o 
  -2   5   5      536.63      481.68     11.45 o 
  -1   5   5      251.33      230.34     10.15 o 
   0   5   5       12.39       10.30      3.33 o 
   1   5   5      176.13      161.34     11.18 o 
   2   5   5      707.98      733.64     16.96 o 
   3   5   5       29.48       35.99      9.74 o 
   4   5   5      218.96      223.43      9.54 o 
   5   5   5      236.93      261.19     15.26 o 
   6   5   5       46.24       49.38      5.40 o 
   7   5   5       29.88       30.16      5.08 o 
   8   5   5       56.25       58.03      6.58 o 
   9   5   5       37.45       34.51      9.39 o 
 -12   6   5        9.23       -0.12      5.94 o 
 -11   6   5       19.21       24.31      7.16 o 
 -10   6   5       19.76        7.38      5.24 o 
  -9   6   5        2.13        2.59      4.84 o 
  -8   6   5        9.64        0.56      4.07 o 
  -7   6   5        5.80        5.51      3.67 o 
  -6   6   5       16.59       18.02      4.07 o 
  -5   6   5        4.28        1.30      2.77 o 
  -4   6   5       46.95       39.53      4.11 o 
  -3   6   5      156.14      144.17      5.83 o 
  -2   6   5        0.12       -3.73      3.01 o 
  -1   6   5        1.28        1.49      3.54 o 
   0   6   5        3.14       -2.13      4.26 o 
   1   6   5       16.24        9.67      4.33 o 
   2   6   5       12.47        4.79      4.52 o 
   3   6   5       63.99       51.54      7.13 o 
   4   6   5        0.79        5.33      6.39 o 
   5   6   5       68.44       64.97      8.18 o 
   6   6   5       10.85       16.51      6.78 o 
   7   6   5       36.69       32.23      6.71 o 
   8   6   5        0.95       -2.13      7.13 o 
 -11   7   5       36.79       35.70      9.21 o 
 -10   7   5       12.63       10.19      6.13 o 
  -9   7   5        0.07       -1.60      5.10 o 
  -8   7   5       89.72       82.22      9.39 o 
  -7   7   5       68.67       79.84      8.64 o 
  -6   7   5        5.78        6.62      3.31 o 
  -5   7   5       94.80      100.94      6.36 o 
  -4   7   5      616.66      597.24     15.68 o 
  -3   7   5        0.02       -1.94      3.70 o 
  -2   7   5       85.62       97.96      8.94 o 
  -1   7   5      117.97      123.92     11.72 o 
   0   7   5      182.44      171.51     10.75 o 
   1   7   5        4.94        0.53      6.92 o 
   2   7   5        0.11       -2.70      4.79 o 
   3   7   5       38.16       36.07      7.53 o 
   4   7   5        0.30        3.26      6.37 o 
   5   7   5       15.05       12.39      6.89 o 
   6   7   5       83.27       81.11     10.46 o 
   7   7   5       11.02        7.00     10.65 o 
  -9   8   5        0.70        8.86      5.60 o 
  -8   8   5       28.33       28.24      8.41 o 
  -7   8   5       84.53       72.81      7.38 o 
  -6   8   5        0.18       -3.28      4.85 o 
  -5   8   5      210.81      175.07     15.98 o 
  -4   8   5       52.29       43.48      7.42 o 
  -3   8   5      169.79      186.18     16.51 o 
  -2   8   5       13.65       15.44      6.03 o 
  -1   8   5       89.51       95.71      9.70 o 
   0   8   5       22.86       22.49      6.37 o 
   1   8   5       72.08       72.14      8.94 o 
   2   8   5       37.16       30.43      7.42 o 
   3   8   5        2.28       -0.33      6.92 o 
   4   8   5       14.98        5.68      6.65 o 
   5   8   5       64.90       67.56     10.46 o 
  -7   9   5        2.14        0.00      6.03 o 
  -6   9   5       57.76       52.17      8.64 o 
  -5   9   5       47.54       50.06     11.72 o 
  -4   9   5        3.06       19.17      8.52 o 
  -3   9   5       11.25       18.11      8.52 o 
  -2   9   5        0.27       -0.67      5.89 o 
  -1   9   5        9.31       15.41      8.52 o 
   0   9   5        2.69        3.20      5.48 o 
   1   9   5        3.60        3.20      9.05 o 
   2   9   5        0.87       -3.76      6.11 o 
   3   9   5        1.50       -2.07      6.89 o 
   4   9   5        7.66        4.74      8.18 o 
  -4  10   5        6.54       15.98      9.59 o 
  -3  10   5        1.80       13.85      8.52 o 
  -2  10   5        0.00        0.00      7.46 o 
  -1  10   5       18.67       13.85      7.67 o 
   0  10   5        0.27        9.47      7.46 o 
 -14   0   6       23.12       16.87      9.39 o 
 -13   0   6       28.63       21.95      8.64 o 
 -12   0   6      187.80      166.70     26.10 o 
 -11   0   6      201.62      194.23     12.80 o 
 -10   0   6       43.36       36.31     12.78 o 
  -9   0   6       37.97       30.43      6.03 o 
  -8   0   6     1180.81     1202.83     40.47 o 
  -7   0   6       91.51      119.85      8.28 o 
  -6   0   6        7.86        4.26      3.01 o 
  -5   0   6      811.00     1054.59     26.63 o 
  -4   0   6       94.60       98.18      6.78 o 
  -3   0   6     6153.68     6639.99    108.03 o 
  -2   0   6      508.32      488.99     30.36 o 
  -1   0   6      557.32      523.37     11.03 o 
   0   0   6     2531.96     2468.16     48.52 o 
   1   0   6       30.23       29.94      2.52 o 
   2   0   6      149.76      143.47      4.87 o 
   3   0   6      298.35      295.12     11.22 o 
   4   0   6       17.39       20.91      6.39 o 
   5   0   6       13.66       10.65      6.39 o 
   7   0   6       68.78       75.62     12.78 o 
   8   0   6      136.96      109.71     15.98 o 
   9   0   6       50.91       24.50     10.65 o 
  10   0   6       10.83       14.91     10.65 o 
 -14   1   6       49.60       39.37      7.31 o 
 -13   1   6       31.83       29.79      6.36 o 
 -12   1   6       24.26       30.20      5.89 o 
 -11   1   6      453.36      455.17     13.17 o 
 -10   1   6      217.48      192.80      8.38 o 
  -9   1   6      116.57      114.54      6.76 o 
  -8   1   6       27.59       23.72      4.48 o 
  -7   1   6      403.69      395.10      9.98 o 
  -6   1   6     2401.73     2618.33     35.27 o 
  -5   1   6       33.87       44.35      3.65 o 
  -4   1   6     1586.03     1592.86     19.91 o 
  -3   1   6     2229.54     2328.13     26.83 o 
  -2   1   6     1109.55     1120.78     14.72 o 
  -1   1   6      393.53      384.19      7.79 o 
   0   1   6      680.85      648.72      9.38 o 
   1   1   6      557.32      542.42     15.53 o 
   2   1   6      131.89      114.13      4.01 o 
   3   1   6       11.13       19.40      3.01 o 
   4   1   6      106.80      114.23      6.89 o 
   5   1   6      369.65      349.26     11.68 o 
   6   1   6       16.13       10.72      5.61 o 
   7   1   6       46.88       53.68      9.05 o 
   8   1   6      152.61      151.77     29.82 o 
   9   1   6        6.18       14.54      9.05 o 
  10   1   6        9.84        6.28      7.13 o 
 -14   2   6       18.27       17.39      7.33 o 
 -13   2   6       65.20       68.91      7.79 o 
 -12   2   6        1.18        4.80      4.64 o 
 -11   2   6        1.44       -5.21      3.63 o 
 -10   2   6        0.97        0.29      3.67 o 
  -9   2   6        6.91        4.14      3.43 o 
  -8   2   6       12.34       12.72      3.67 o 
  -7   2   6       29.55       30.35      3.69 o 
  -6   2   6     1449.52     1493.66     23.00 o 
  -5   2   6      360.71      394.85      9.15 o 
  -4   2   6      114.35      105.82      3.59 o 
  -3   2   6      151.57      122.43      4.15 o 
  -2   2   6       34.86       33.62      2.32 o 
  -1   2   6       60.08       58.22      2.91 o 
   0   2   6       17.95       17.95      2.35 o 
   1   2   6      187.52      175.71      6.42 o 
   2   2   6       26.39       26.59      5.52 o 
   3   2   6       11.83       10.33      2.58 o 
   4   2   6        5.70        6.57      4.46 o 
   5   2   6       52.01       60.63      8.55 o 
   6   2   6       26.96       23.14      5.09 o 
   7   2   6        0.00       -3.46      3.86 o 
   8   2   6       22.29       23.60      7.13 o 
   9   2   6        1.25       -2.46      6.92 o 
 -14   3   6        4.69       12.37      7.16 o 
 -13   3   6        1.64        0.00      9.04 o 
 -12   3   6       16.35       20.82      5.63 o 
 -11   3   6       24.47       20.66      5.08 o 
 -10   3   6      483.71      478.62     13.17 o 
  -9   3   6      531.49      538.98     13.69 o 
  -8   3   6     2601.87     2607.52     37.13 o 
  -7   3   6      400.00      390.17     16.09 o 
  -6   3   6        5.54        8.24      2.58 o 
  -5   3   6     1237.66     1231.50     19.53 o 
  -4   3   6       16.29       19.80      2.49 o 
  -3   3   6      172.46      174.76      4.72 o 
  -2   3   6       67.11       58.72      2.94 o 
  -1   3   6     1691.04     1657.54     22.94 o 
   0   3   6       77.42       89.98     10.42 o 
   1   3   6      382.08      366.97     12.43 o 
   2   3   6     1302.38     1331.29     23.87 o 
   3   3   6      131.37      145.31      7.04 o 
   4   3   6       94.36       96.49      5.63 o 
   5   3   6       46.48       45.85      5.69 o 
   6   3   6       37.16       41.62      9.81 o 
   7   3   6        0.00       -2.13      4.07 o 
   8   3   6        0.85        1.21      4.96 o 
   9   3   6        0.06        1.50      6.37 o 
 -13   4   6        0.90       11.89      6.54 o 
 -12   4   6        2.02        4.69      5.54 o 
 -11   4   6       32.84       28.43      5.57 o 
 -10   4   6        7.82        8.73      5.10 o 
  -9   4   6      603.62      566.99     15.37 o 
  -8   4   6      265.75      252.49      9.15 o 
  -7   4   6      362.31      366.76     15.53 o 
  -6   4   6      464.08      467.26     13.68 o 
  -5   4   6       12.51       17.75      3.13 o 
  -4   4   6      185.52      168.02      6.04 o 
  -3   4   6        3.08        3.41      2.19 o 
  -2   4   6      164.60      172.77      5.50 o 
  -1   4   6        2.67        1.42      1.84 o 
   0   4   6      230.53      252.28      8.80 o 
   1   4   6      135.04      132.80      6.85 o 
   2   4   6      101.33      102.45      6.54 o 
   3   4   6      184.99      182.91      8.39 o 
   4   4   6        0.93        2.20      3.75 o 
   5   4   6       20.30       15.16      3.90 o 
   6   4   6        3.07       -4.62      3.23 o 
   7   4   6        0.30        0.59      4.84 o 
   8   4   6        0.39        6.95      5.47 o 
   9   4   6        0.06       -3.68      5.60 o 
 -13   5   6        2.73       -4.90      6.93 o 
 -12   5   6        0.03        7.75      6.27 o 
 -11   5   6       10.36       15.44      5.92 o 
 -10   5   6        9.22        4.73      4.84 o 
  -9   5   6      140.00      153.75     11.27 o 
  -8   5   6      420.26      396.82     11.54 o 
  -7   5   6       33.24       36.82      4.50 o 
  -6   5   6        8.06        8.99      3.54 o 
  -5   5   6       13.10       17.13      4.00 o 
  -4   5   6       61.87       70.24      5.24 o 
  -3   5   6       26.33       24.90      2.97 o 
  -2   5   6      106.71       96.16      7.53 o 
  -1   5   6      173.03      177.07     20.24 o 
   0   5   6        1.19       -2.13      3.33 o 
   1   5   6        6.87        4.72      5.92 o 
   2   5   6       66.61       77.34      6.34 o 
   3   5   6      136.80      134.69      7.95 o 
   4   5   6        0.10       -3.70      3.59 o 
   5   5   6        0.59        3.10      4.69 o 
   6   5   6       26.60       24.34      5.49 o 
   7   5   6        1.20        1.40      4.29 o 
   8   5   6        5.51       -4.54      5.36 o 
 -12   6   6        4.39        7.09      6.22 o 
 -11   6   6        7.28       13.63      6.22 o 
 -10   6   6      106.35      107.43      9.37 o 
  -9   6   6       66.85       71.02      7.67 o 
  -8   6   6        0.77        1.07      3.43 o 
  -7   6   6       58.11       50.97      5.40 o 
  -6   6   6      373.43      422.97     13.05 o 
  -5   6   6      244.75      238.12     10.15 o 
  -4   6   6       92.35       86.30     11.79 o 
  -3   6   6       11.07       12.21      4.85 o 
  -2   6   6      246.31      249.71     11.98 o 
  -1   6   6       29.01       24.96      5.61 o 
   0   6   6       12.78       26.02      7.46 o 
   1   6   6      134.57      132.37      9.70 o 
   2   6   6      102.70      111.27      9.70 o 
   3   6   6       14.28       22.74      6.37 o 
   4   6   6       79.80       82.71     22.37 o 
   5   6   6       57.22       47.08      8.18 o 
   6   6   6       40.58       46.74      8.51 o 
   7   6   6       52.67       56.51      7.73 o 
 -11   7   6       24.54       34.33      7.67 o 
 -10   7   6       34.55       47.44      7.77 o 
  -9   7   6       98.25       92.73     15.58 o 
  -8   7   6       24.61       18.64      7.99 o 
  -7   7   6       15.08       15.98      4.92 o 
  -6   7   6       90.72       75.73      8.46 o 
  -5   7   6      188.80      203.53      9.73 o 
  -4   7   6      986.12      958.48     27.42 o 
  -3   7   6       75.79       60.12      7.88 o 
  -2   7   6       64.62       67.62      8.18 o 
  -1   7   6      665.85      679.92     22.13 o 
   0   7   6       23.08       17.24      5.89 o 
   1   7   6        6.73        4.90      5.61 o 
   2   7   6      104.11       99.30     10.15 o 
   3   7   6        7.74       -2.77      5.86 o 
   4   7   6        9.27       -1.07      8.52 o 
   5   7   6        3.80        3.08      6.65 o 
   6   7   6       35.34       49.58     20.24 o 
  -9   8   6       16.18       18.28      6.54 o 
  -8   8   6       85.52       84.65      8.39 o 
  -7   8   6        0.01        0.00      4.85 o 
  -6   8   6        5.07       17.04      8.52 o 
  -5   8   6        1.67        0.30      5.11 o 
  -4   8   6       18.98       27.80      7.42 o 
  -3   8   6       93.38      106.55     11.72 o 
  -2   8   6       43.63       39.94      7.42 o 
  -1   8   6       60.95       54.15      8.18 o 
   0   8   6       73.33       77.20     11.18 o 
   1   8   6        7.76        1.28      5.32 o 
   2   8   6       26.12       16.71      7.13 o 
   3   8   6       36.51       40.65      9.05 o 
   4   8   6        3.79        3.20      7.13 o 
   5   8   6        3.60        1.51      7.13 o 
  -7   9   6      252.74      287.58     22.37 o 
  -6   9   6      262.95      236.46     19.17 o 
  -5   9   6        0.40        5.33      7.46 o 
  -4   9   6       50.04       63.66      9.70 o 
  -3   9   6      290.76      304.73     39.94 o 
  -2   9   6       64.59       53.02      9.21 o 
  -1   9   6        6.88        5.86      6.29 o 
   0   9   6      111.08      108.45     11.51 o 
   1   9   6      101.91      110.18     17.04 o 
   2   9   6        0.28       -4.02      6.65 o 
 -14   1   7        3.76        3.42      5.88 o 
 -13   1   7        2.00       -7.03      4.79 o 
 -12   1   7      122.39      125.15      9.07 o 
 -11   1   7        1.00       -3.81      3.86 o 
 -10   1   7      152.81      140.32      7.99 o 
  -9   1   7      268.53      249.94      9.18 o 
  -8   1   7       93.37      105.51      7.33 o 
  -7   1   7        3.93        8.16      3.28 o 
  -6   1   7      150.05      144.01      6.21 o 
  -5   1   7      277.94      287.37      8.54 o 
  -4   1   7       82.65       92.94      3.96 o 
  -3   1   7     1361.12     1405.73     26.71 o 
  -2   1   7     1383.47     1385.70     17.85 o 
  -1   1   7      508.40      508.74      9.65 o 
   0   1   7      187.61      175.26      5.63 o 
   1   1   7      188.35      183.28      5.23 o 
   2   1   7       63.15       59.77      3.99 o 
   3   1   7       14.59       16.19      3.86 o 
   4   1   7       17.99       13.87     11.29 o 
   5   1   7       39.94       25.64      7.46 o 
   6   1   7        4.54        5.17      5.11 o 
   7   1   7        1.01        6.11      5.61 o 
   8   1   7      131.78      110.21     11.66 o 
   9   1   7        0.06       -4.26      6.37 o 
 -14   2   7       52.72       44.87      7.36 o 
 -13   2   7        1.70        4.55      5.50 o 
 -12   2   7        5.00        0.90      4.86 o 
 -11   2   7       39.47       36.38      5.82 o 
 -10   2   7        7.49        0.53      3.97 o 
  -9   2   7      142.02      124.65     14.05 o 
  -8   2   7       70.82       67.88      5.71 o 
  -7   2   7      412.41      420.38     11.02 o 
  -6   2   7       21.85       26.44      3.31 o 
  -5   2   7       34.73       33.17      4.61 o 
  -4   2   7      856.92      838.72     12.55 o 
  -3   2   7     1854.80     1743.91     24.16 o 
  -2   2   7       99.51      104.82      4.41 o 
  -1   2   7       34.79       36.25      3.20 o 
   0   2   7      707.56      703.07     13.81 o 
   1   2   7       68.73       79.57      5.02 o 
   2   2   7       17.17       17.00      3.13 o 
   3   2   7        1.58       -3.17      2.12 o 
   4   2   7       18.11       24.00      4.69 o 
   5   2   7        2.10        1.42      3.69 o 
   6   2   7        3.03       -3.10      4.79 o 
   7   2   7        7.93        8.52      5.27 o 
   8   2   7        2.56        1.22      5.11 o 
   9   2   7        1.39        2.02      7.13 o 
 -14   3   7        0.13        3.26      6.54 o 
 -13   3   7        2.04       11.66      5.82 o 
 -12   3   7       32.30       24.26      5.73 o 
 -11   3   7       47.40       44.38      6.36 o 
 -10   3   7      247.09      241.61     20.54 o 
  -9   3   7       90.86      103.78      9.55 o 
  -8   3   7      276.52      287.59     13.68 o 
  -7   3   7     2441.61     2411.01     34.44 o 
  -6   3   7      213.13      199.31      7.40 o 
  -5   3   7     1128.31     1089.14     18.43 o 
  -4   3   7      365.73      368.54     11.07 o 
  -3   3   7        6.50        6.39      2.06 o 
  -2   3   7      222.14      208.54      6.76 o 
  -1   3   7       47.19       48.85      4.48 o 
   0   3   7        0.16        0.20      2.30 o 
   1   3   7      147.55      128.98      7.55 o 
   2   3   7        0.41        1.70      2.95 o 
   3   3   7       31.88       34.06      4.65 o 
   4   3   7      134.38      152.27      8.30 o 
   5   3   7       15.29       15.73      4.69 o 
   6   3   7       50.98       42.06     11.92 o 
   7   3   7       22.26       25.51      6.09 o 
   8   3   7        2.09        2.60     10.12 o 
 -13   4   7       14.77       20.27      7.11 o 
 -12   4   7      215.83      224.74     11.02 o 
 -11   4   7        1.52        3.28      7.55 o 
 -10   4   7       54.31       60.24      6.21 o 
  -9   4   7      242.12      234.97      9.56 o 
  -8   4   7      466.82      484.22     12.89 o 
  -7   4   7      120.95      117.14      6.86 o 
  -6   4   7     1652.97     1632.64     25.64 o 
  -5   4   7      661.68      644.38     13.51 o 
  -4   4   7     1206.55     1147.96     20.29 o 
  -3   4   7      142.82      139.64      6.89 o 
  -2   4   7      444.90      481.97     12.80 o 
  -1   4   7     1071.28     1139.09     22.09 o 
   0   4   7       13.66       14.80      4.29 o 
   1   4   7       15.21       12.43      3.69 o 
   2   4   7       94.94      102.26      6.89 o 
   3   4   7        5.80        0.27      3.45 o 
   4   4   7       14.75        7.85      4.22 o 
   5   4   7        1.73        2.36      3.78 o 
   6   4   7        3.04       11.46      5.83 o 
   7   4   7       15.23       15.49      8.42 o 
   8   4   7        0.63        0.36      5.36 o 
 -13   5   7        0.77       -0.27      6.95 o 
 -12   5   7       19.09       13.61      8.98 o 
 -11   5   7       31.91       23.24      6.71 o 
 -10   5   7       57.73       70.43      6.99 o 
  -9   5   7      138.65      129.74      8.06 o 
  -8   5   7      368.91      364.51     11.29 o 
  -7   5   7      346.39      338.25     10.72 o 
  -6   5   7      135.29      130.27      6.86 o 
  -5   5   7      657.72      635.73     15.68 o 
  -4   5   7      963.30     1012.45     21.20 o 
  -3   5   7       44.71       35.88      6.03 o 
  -2   5   7       13.40       12.54      4.85 o 
  -1   5   7      312.26      323.91     13.85 o 
   0   5   7      109.91      112.84      7.33 o 
   1   5   7        0.02        0.67      3.45 o 
   2   5   7        0.17       -4.43      2.95 o 
   3   5   7       24.97       28.33      5.47 o 
   4   5   7       54.17       70.38      6.89 o 
   5   5   7        3.91        5.64      4.06 o 
   6   5   7       43.64       41.79      5.95 o 
   7   5   7       18.58       23.07      6.71 o 
 -12   6   7        2.33       10.62      6.85 o 
 -11   6   7        8.16        2.93      7.84 o 
 -10   6   7        0.01        4.59      5.64 o 
  -9   6   7      153.85      167.79      9.31 o 
  -8   6   7       86.50       86.47      6.86 o 
  -7   6   7       33.96       34.25      4.95 o 
  -6   6   7        2.36        0.99      3.69 o 
  -5   6   7        9.83        4.56      5.33 o 
  -4   6   7      144.93      143.06     10.65 o 
  -3   6   7       81.44       82.41      8.64 o 
  -2   6   7      253.60      245.34     17.04 o 
  -1   6   7      289.28      276.86     13.49 o 
   0   6   7       36.94       22.07      5.89 o 
   1   6   7       31.49       44.65      7.46 o 
   2   6   7       21.40       26.00      6.37 o 
   3   6   7       28.58       37.98      6.27 o 
   4   6   7        0.09       -0.91      6.06 o 
   5   6   7        5.65       -0.05      5.02 o 
   6   6   7        3.46        5.81      4.86 o 
 -10   7   7       26.73       20.45      6.85 o 
  -9   7   7       55.55       49.68     10.96 o 
  -8   7   7        0.99       10.65      6.03 o 
  -7   7   7        0.23        3.56      4.21 o 
  -6   7   7      139.79      142.57     12.78 o 
  -5   7   7       19.78       16.54      6.37 o 
  -4   7   7        3.68       -6.75      7.46 o 
  -3   7   7      186.66      192.72     12.27 o 
  -2   7   7      293.85      314.91     15.01 o 
  -1   7   7       29.18       17.17      6.11 o 
   0   7   7       33.10       22.49      6.37 o 
   1   7   7       62.45       68.79      9.21 o 
   2   7   7       16.49       17.21      7.13 o 
   3   7   7        8.98        7.81      6.65 o 
   4   7   7        1.10        6.15      6.65 o 
   5   7   7        2.68       -2.96      6.65 o 
  -9   8   7       14.52       23.56      7.50 o 
  -8   8   7       38.50       49.53      9.04 o 
  -7   8   7       24.72       13.85      9.59 o 
  -6   8   7       19.87       27.02     11.72 o 
  -5   8   7       89.64       75.36     11.72 o 
  -4   8   7       24.83       20.18      6.89 o 
  -3   8   7      175.37      182.52     13.31 o 
  -2   8   7      129.92      133.83     22.37 o 
  -1   8   7       56.91       62.59      9.21 o 
   0   8   7       55.07       58.46     10.65 o 
   1   8   7       12.88       15.36      6.89 o 
   2   8   7       11.30       22.75      8.18 o 
   3   8   7        2.68        2.49      6.65 o 
  -6   9   7        1.34       10.65      8.52 o 
  -5   9   7        7.57       11.72      8.52 o 
  -4   9   7       61.63       53.90      9.21 o 
  -3   9   7       15.69       18.26      7.67 o 
  -2   9   7        0.74       11.60      6.65 o 
  -1   9   7        4.87        5.77      6.89 o 
   0   9   7        2.42       -1.66      6.65 o 
   1   9   7        0.07       -8.70      7.99 o 
 -14   0   8        7.36        7.55      8.64 o 
 -13   0   8      293.25      301.28     16.93 o 
 -12   0   8        8.98        0.94      6.92 o 
 -11   0   8       15.77        2.49     10.65 o 
 -10   0   8     1407.27     1309.39     68.17 o 
  -9   0   8      485.41      488.89     26.63 o 
  -8   0   8      311.25      337.64     20.24 o 
  -7   0   8      548.50      583.15     19.54 o 
  -6   0   8     2610.47     2732.32     53.41 o 
  -5   0   8        3.60       -3.73      3.73 o 
  -4   0   8       23.57       19.50      4.85 o 
  -3   0   8      193.77      194.64     12.78 o 
  -2   0   8      299.72      290.87      8.97 o 
  -1   0   8     2177.00     2225.21     39.96 o 
   0   0   8       27.63       25.73      6.92 o 
   1   0   8      216.63      214.78     10.54 o 
   2   0   8      579.97      632.68     27.69 o 
   3   0   8        0.01        6.39      6.39 o 
   4   0   8       73.96       69.23     11.72 o 
   5   0   8       84.58       92.67     13.85 o 
   6   0   8        4.32        1.07      7.46 o 
   7   0   8        0.01       -8.52      7.46 o 
   8   0   8       36.13       23.43     11.72 o 
 -14   1   8        1.32        0.70      5.53 o 
 -13   1   8       21.15       17.50      6.11 o 
 -12   1   8       39.68       38.80      6.36 o 
 -11   1   8       22.56       14.85      4.75 o 
 -10   1   8       15.03       -0.86      3.69 o 
  -9   1   8      572.41      525.14     15.57 o 
  -8   1   8      127.92      121.27      7.15 o 
  -7   1   8       24.34       27.19      3.97 o 
  -6   1   8       53.86       52.13      5.47 o 
  -5   1   8       21.89       16.80      4.00 o 
  -4   1   8      795.79      796.87     12.92 o 
  -3   1   8       10.77        9.64      2.21 o 
  -2   1   8      130.86      126.37      6.46 o 
  -1   1   8      629.35      641.77     12.18 o 
   0   1   8       10.82        3.99      1.97 o 
   1   1   8       12.17       20.33      3.86 o 
   2   1   8       85.16      105.07      7.95 o 
   3   1   8       17.62       14.81      5.80 o 
   4   1   8        5.08        4.34      5.86 o 
   5   1   8        2.29        0.00      4.52 o 
   6   1   8        6.26        5.75      5.61 o 
   7   1   8       38.96       33.92     14.38 o 
   8   1   8        5.06        7.29      7.13 o 
 -14   2   8       14.00       22.32      7.01 o 
 -13   2   8       23.03       16.20      5.88 o 
 -12   2   8      105.66      110.61      8.47 o 
 -11   2   8      204.34      213.83     10.36 o 
 -10   2   8       39.06       34.09      5.79 o 
  -9   2   8        0.08        1.18      3.43 o 
  -8   2   8      297.17      312.05     10.33 o 
  -7   2   8       85.58       88.84      7.07 o 
  -6   2   8       70.10       79.06      5.18 o 
  -5   2   8      339.98      334.06      9.38 o 
  -4   2   8     1465.07     1426.02     25.53 o 
  -3   2   8      441.02      438.10      8.86 o 
  -2   2   8        1.07        4.34      2.82 o 
  -1   2   8      172.97      165.18      9.38 o 
   0   2   8       85.42       79.09     11.48 o 
   1   2   8       24.88       22.78      3.86 o 
   2   2   8       71.38       80.66      6.76 o 
   3   2   8      120.32      125.93     10.60 o 
   4   2   8        1.21       -1.66      3.45 o 
   5   2   8        0.62        3.80      5.11 o 
   6   2   8       20.87       29.18      9.05 o 
   7   2   8        3.11       -1.19     12.78 o 
   8   2   8        8.10       12.22     10.65 o 
 -14   3   8       27.65       22.65      7.01 o 
 -13   3   8        1.70        4.26      5.79 o 
 -12   3   8        0.11       -3.79      4.50 o 
 -11   3   8       27.42       29.35      5.94 o 
 -10   3   8        4.34        6.66      4.16 o 
  -9   3   8        0.16        0.34      3.57 o 
  -8   3   8      458.27      457.05     12.59 o 
  -7   3   8      913.39      955.88     18.43 o 
  -6   3   8     2035.37     2076.91     30.85 o 
  -5   3   8     1020.74      967.02     17.51 o 
  -4   3   8        1.84        5.60      2.77 o 
  -3   3   8      650.71      672.23     14.73 o 
  -2   3   8      162.16      165.35      7.33 o 
  -1   3   8       56.54       58.47      5.30 o 
   0   3   8       53.06       56.64      5.30 o 
   1   3   8      202.77      192.56      8.29 o 
   2   3   8       36.24       32.63      5.02 o 
   3   3   8       44.94       40.15      6.15 o 
   4   3   8      204.30      229.75     10.65 o 
   5   3   8        2.01        0.34      4.62 o 
   6   3   8       23.71       19.16      9.29 o 
   7   3   8       10.45       12.05      7.13 o 
 -13   4   8       10.38       12.72      9.27 o 
 -12   4   8        1.14        1.95      5.33 o 
 -11   4   8        1.56        5.27      5.47 o 
 -10   4   8        1.17       -5.67      3.78 o 
  -9   4   8       21.14       24.64      4.83 o 
  -8   4   8        4.59        8.10      3.74 o 
  -7   4   8      550.22      545.31     17.84 o 
  -6   4   8      387.95      383.04     11.09 o 
  -5   4   8      206.20      213.20      8.00 o 
  -4   4   8      533.17      538.85     17.13 o 
  -3   4   8       58.25       43.29      8.52 o 
  -2   4   8       71.03       64.05      6.74 o 
  -1   4   8       48.16       46.55      5.85 o 
   0   4   8       31.59       34.85      7.60 o 
   1   4   8        6.42       -1.25      3.24 o 
   2   4   8       26.74       18.06      4.69 o 
   3   4   8       39.67       35.16      5.47 o 
   4   4   8        4.73       -0.64      4.38 o 
   5   4   8       30.47       23.66      8.84 o 
   6   4   8        2.29        5.64      5.30 o 
   7   4   8        1.97       -2.68      6.41 o 
 -12   5   8        1.67       -0.03      6.34 o 
 -11   5   8        5.03        4.05      6.98 o 
 -10   5   8        5.95       -1.50      5.53 o 
  -9   5   8       53.72       52.94      6.21 o 
  -8   5   8        1.20        5.88      4.11 o 
  -7   5   8      101.74      106.84      6.99 o 
  -6   5   8      356.01      323.83     15.53 o 
  -5   5   8        0.41        3.61      4.85 o 
  -4   5   8        7.80       11.18      6.03 o 
  -3   5   8        0.51        2.66      4.33 o 
  -2   5   8        0.75        3.00      4.09 o 
  -1   5   8       17.72       15.55      4.33 o 
   0   5   8       26.55       21.21      8.77 o 
   1   5   8       29.48       33.44      5.42 o 
   2   5   8        0.01        0.85      4.22 o 
   3   5   8        1.56        7.12      4.61 o 
   4   5   8        6.58        5.56      4.96 o 
   5   5   8       21.85       15.00      8.06 o 
   6   5   8        1.77        4.93      5.45 o 
 -11   6   8       94.17      103.16     10.20 o 
 -10   6   8        3.25        8.91      5.08 o 
  -9   6   8        1.19       -0.71      4.44 o 
  -8   6   8      454.86      478.78     16.91 o 
  -7   6   8      104.13      105.42      7.83 o 
  -6   6   8        0.02        0.00      8.52 o 
  -5   6   8       28.07       23.91      6.65 o 
  -4   6   8      499.04      527.55     19.54 o 
  -3   6   8      214.76      186.58     11.98 o 
  -2   6   8       15.82       19.70      5.89 o 
  -1   6   8       70.63       66.78      8.18 o 
   0   6   8      132.91      150.01     11.22 o 
   1   6   8        7.83        8.66      5.61 o 
   2   6   8       10.63       13.36      5.47 o 
   3   6   8       57.55       61.56      7.57 o 
   4   6   8       13.53       16.86      5.70 o 
   5   6   8        0.12        4.05      4.75 o 
 -10   7   8       85.98       85.87     10.45 o 
  -9   7   8        0.00        2.66      6.78 o 
  -8   7   8       25.17       26.40      8.64 o 
  -7   7   8       51.61       66.95      9.70 o 
  -6   7   8        0.12        0.80      5.89 o 
  -5   7   8       22.21       10.96      7.99 o 
  -4   7   8       53.91       39.65      7.42 o 
  -3   7   8       71.28       67.94      8.94 o 
  -2   7   8      179.98      157.99     12.27 o 
  -1   7   8       12.42        8.15      6.11 o 
   0   7   8        0.33       -5.11      5.32 o 
   1   7   8       83.25       69.72     12.78 o 
   2   7   8        0.15       -3.69      5.61 o 
   3   7   8        0.06        6.00      6.89 o 
   4   7   8       12.94       21.69      9.59 o 
  -8   8   8       95.62       71.36     13.85 o 
  -7   8   8      103.65      131.46     13.04 o 
  -6   8   8      240.31      232.51     16.07 o 
  -5   8   8       20.09       20.66      7.09 o 
  -4   8   8        2.32       -5.86      6.39 o 
  -3   8   8       84.73       98.88     10.75 o 
  -2   8   8       56.40       58.34     14.38 o 
  -1   8   8       99.15      102.25     11.22 o 
   0   8   8       88.93       80.70     11.72 o 
   1   8   8       39.65       37.24      9.21 o 
   2   8   8       30.21       33.37     20.77 o 
  -5   9   8      168.59      197.00     15.32 o 
  -4   9   8       40.56       44.46      9.70 o 
  -3   9   8       21.78       24.06     11.18 o 
  -2   9   8        9.65       20.64     11.72 o 
  -1   9   8       59.74       65.79     11.00 o 
 -14   1   9       14.35        9.16      6.42 o 
 -13   1   9       11.57        8.08      5.91 o 
 -12   1   9        0.24       -0.49      4.83 o 
 -11   1   9       17.55        4.20      4.64 o 
 -10   1   9       52.87       24.95      5.40 o 
  -9   1   9        8.65       11.01      4.92 o 
  -8   1   9       73.96       87.61      6.51 o 
  -7   1   9      105.64       96.21     10.21 o 
  -6   1   9      389.04      375.50     10.76 o 
  -5   1   9        0.10       -3.53      2.35 o 
  -4   1   9       44.11       45.75      4.36 o 
  -3   1   9        7.35        7.46      2.77 o 
  -2   1   9        1.89       -1.07      3.07 o 
  -1   1   9      450.69      432.48      9.26 o 
   0   1   9      160.34      178.94      8.79 o 
   1   1   9      312.76      339.72     11.68 o 
   2   1   9       16.83       15.35      4.69 o 
   3   1   9       21.53       28.41     15.98 o 
   4   1   9        0.61        0.00      7.46 o 
   5   1   9        1.16       -7.67      5.11 o 
   6   1   9        3.08       -2.38      6.37 o 
   7   1   9        1.08        0.31      6.37 o 
 -14   2   9       27.12       28.67      7.20 o 
 -13   2   9       93.95      110.33     14.14 o 
 -12   2   9      191.23      199.31     13.72 o 
 -11   2   9       19.18       19.28      5.37 o 
 -10   2   9        9.65       11.38      5.30 o 
  -9   2   9      419.55      423.63     12.76 o 
  -8   2   9       13.51       23.61      4.64 o 
  -7   2   9      116.91      126.83      7.15 o 
  -6   2   9      356.24      342.63     10.45 o 
  -5   2   9      220.88      202.63      9.73 o 
  -4   2   9       10.79       10.00      4.85 o 
  -3   2   9        0.26       -1.38      2.49 o 
  -2   2   9      847.74      860.24     15.65 o 
  -1   2   9      636.41      625.09     14.81 o 
   0   2   9       15.59       17.96      3.75 o 
   1   2   9      141.68      141.31      8.62 o 
   2   2   9      252.84      268.11     18.26 o 
   3   2   9        5.52        4.06      4.57 o 
   4   2   9        7.85        8.59      5.89 o 
   5   2   9        7.50       -1.56      5.61 o 
   6   2   9        0.98       -0.14      5.61 o 
   7   2   9        0.96        3.73      6.78 o 
 -13   3   9        0.02       10.45      5.82 o 
 -12   3   9        2.95        3.29      5.27 o 
 -11   3   9       60.55       49.14      7.77 o 
 -10   3   9        2.20        2.66      4.26 o 
  -9   3   9      251.89      253.67     10.08 o 
  -8   3   9       15.11       20.59      4.77 o 
  -7   3   9       87.18       88.67      9.07 o 
  -6   3   9        3.62       10.95      3.78 o 
  -5   3   9     1283.73     1247.07     25.35 o 
  -4   3   9       25.66       25.36      4.69 o 
  -3   3   9       59.22       67.59      7.88 o 
  -2   3   9       87.02       90.97      6.68 o 
  -1   3   9       42.26       48.80     12.76 o 
   0   3   9       10.65        7.47      3.86 o 
   1   3   9        0.14       -2.38      3.59 o 
   2   3   9        8.32       12.41      4.48 o 
   3   3   9        3.48        3.78      5.66 o 
   4   3   9       15.43       11.03      5.47 o 
   5   3   9        0.13        3.79      4.84 o 
   6   3   9        8.08       14.38     12.25 o 
 -13   4   9       16.02       18.75      6.58 o 
 -12   4   9      162.79      173.43     12.30 o 
 -11   4   9      174.02      153.95      9.71 o 
 -10   4   9      346.98      359.94     12.59 o 
  -9   4   9       57.51       58.21      6.21 o 
  -8   4   9       59.39       57.71      6.21 o 
  -7   4   9      546.91      539.87     21.56 o 
  -6   4   9      195.76      209.34     15.18 o 
  -5   4   9       84.11       75.86      6.95 o 
  -4   4   9     2377.76     2345.39     72.43 o 
  -3   4   9      299.17      304.96     25.56 o 
  -2   4   9      427.95      414.17     21.83 o 
  -1   4   9      256.82      266.52     10.58 o 
   0   4   9      245.17      267.53     11.34 o 
   1   4   9      299.81      349.07     12.02 o 
   2   4   9       13.31        7.07      5.93 o 
   3   4   9       49.02       53.37      8.51 o 
   4   4   9       37.42       46.69      7.11 o 
   5   4   9        0.57        6.07      7.86 o 
   6   4   9        9.58       10.65      6.09 o 
 -12   5   9        9.85       20.33      7.33 o 
 -11   5   9       77.28       68.80      9.84 o 
 -10   5   9       17.40        7.57      5.08 o 
  -9   5   9        0.02        5.97      4.60 o 
  -8   5   9       29.79       38.34      5.68 o 
  -7   5   9       95.73       78.25      7.73 o 
  -6   5   9       63.15       73.92      7.51 o 
  -5   5   9       19.07       17.04      9.59 o 
  -4   5   9       22.32       27.36      9.59 o 
  -3   5   9      225.93      240.58     17.57 o 
  -2   5   9      170.00      175.62     11.00 o 
  -1   5   9       31.61       34.97      7.42 o 
   0   5   9        9.03        8.82      4.62 o 
   1   5   9       53.19       64.13      7.58 o 
   2   5   9        2.20        3.35      4.65 o 
   3   5   9       12.45       20.93      7.44 o 
   4   5   9        1.24        6.47      5.64 o 
   5   5   9        0.63       -1.17      4.84 o 
 -11   6   9        0.39        6.63      5.94 o 
 -10   6   9       20.38       14.91      6.46 o 
  -9   6   9       81.42       90.48      7.96 o 
  -8   6   9        9.43        9.27      6.09 o 
  -7   6   9      262.81      325.93     25.56 o 
  -6   6   9      112.51      130.63     11.51 o 
  -5   6   9       24.10       25.00     10.65 o 
  -4   6   9       15.98       20.77      6.78 o 
  -3   6   9       12.93       23.20      6.65 o 
  -2   6   9      126.07      133.35     11.51 o 
  -1   6   9       86.37       80.72     14.91 o 
   0   6   9      162.10      182.15     12.78 o 
   1   6   9      132.98      131.02      9.54 o 
   2   6   9       17.53       25.28      6.22 o 
   3   6   9       18.12       18.44      6.42 o 
   4   6   9        5.74       17.04      8.18 o 
 -10   7   9        5.29        6.96      6.34 o 
  -9   7   9        0.34        8.52     12.78 o 
  -8   7   9       17.79       14.91     12.78 o 
  -7   7   9       13.40       21.00      7.67 o 
  -6   7   9       14.49       17.89      7.09 o 
  -5   7   9        0.22       -5.99      5.89 o 
  -4   7   9       47.14       41.29      8.44 o 
  -3   7   9        3.06       11.72      6.65 o 
  -2   7   9        0.19        7.52      5.61 o 
  -1   7   9      100.13       76.43      9.70 o 
   0   7   9       33.04       34.43      7.67 o 
   1   7   9       36.07       33.91      8.67 o 
   2   7   9        7.39        4.71     10.65 o 
   3   7   9        8.83        7.30      9.59 o 
  -7   8   9       19.98       19.70      7.88 o 
  -6   8   9       10.55        9.28      7.67 o 
  -5   8   9       41.42       27.50      7.88 o 
  -4   8   9        1.57       -4.50      6.29 o 
  -3   8   9       28.66       28.47      8.44 o 
  -2   8   9       41.83       23.34      8.06 o 
  -1   8   9       37.50       20.24      7.88 o 
   0   8   9       90.49       89.04     11.51 o 
 -14   0  10       21.40       37.70     10.46 o 
 -13   0  10       64.41       68.53     25.03 o 
 -12   0  10       41.60       39.41      9.79 o 
 -11   0  10      320.14      341.04     25.03 o 
 -10   0  10        1.13       -0.36      5.61 o 
  -9   0  10       26.86       11.72      7.46 o 
  -8   0  10     2356.69     2390.30     52.31 o 
  -7   0  10      259.69      249.69     13.92 o 
  -6   0  10      137.80      123.16     10.15 o 
  -5   0  10     1154.35     1085.80     40.47 o 
  -4   0  10     1042.37     1050.57     21.45 o 
  -3   0  10       22.46       17.21      4.85 o 
  -2   0  10        0.00       -1.07      3.77 o 
  -1   0  10      277.57      303.86     13.56 o 
   0   0  10      181.76      163.30     10.90 o 
   1   0  10      399.08      395.16     22.37 o 
   2   0  10       68.10      102.25     14.91 o 
   3   0  10       17.10       40.47     11.72 o 
   4   0  10       58.33       49.00     12.78 o 
   5   0  10        0.89       -1.07      8.52 o 
   6   0  10        5.69       27.69     11.72 o 
 -14   1  10        9.50        7.10      6.17 o 
 -13   1  10        8.41        9.88      6.36 o 
 -12   1  10      126.71      125.56      9.15 o 
 -11   1  10        8.34        1.91      4.75 o 
 -10   1  10        2.53        0.83      4.84 o 
  -9   1  10       47.55       47.48      5.76 o 
  -8   1  10       10.18        1.34      3.84 o 
  -7   1  10      108.98       96.50      7.73 o 
  -6   1  10        2.70        0.79      3.31 o 
  -5   1  10      237.12      256.62     10.28 o 
  -4   1  10        0.54       -0.43      5.12 o 
  -3   1  10       11.46        7.44      5.68 o 
  -2   1  10        6.98        3.87      3.13 o 
  -1   1  10       15.00        2.22      4.54 o 
   0   1  10       18.44       17.38      4.69 o 
   1   1  10       21.40       21.17      5.02 o 
   2   1  10        9.27       18.11      6.78 o 
   3   1  10       18.59       17.57      6.78 o 
   4   1  10        0.26        2.27      5.61 o 
   5   1  10        1.04       -4.79      6.03 o 
   6   1  10        0.82       -6.39      6.03 o 
 -13   2  10       84.45       82.11     13.07 o 
 -12   2  10       23.62       18.43      6.11 o 
 -11   2  10       27.53       28.63      6.89 o 
 -10   2  10      223.76      217.42     10.37 o 
  -9   2  10      126.72      138.42      8.62 o 
  -8   2  10       50.31       50.56      5.50 o 
  -7   2  10        0.48       -4.79      3.43 o 
  -6   2  10      373.29      366.38     11.13 o 
  -5   2  10      124.76      134.48     10.90 o 
  -4   2  10       12.30       10.93      4.48 o 
  -3   2  10      622.56      592.02     20.29 o 
  -2   2  10      547.43      546.02     14.45 o 
  -1   2  10       90.13       88.76     21.30 o 
   0   2  10       22.49       20.24      4.92 o 
   1   2  10       24.23       26.19      5.72 o 
   2   2  10       24.27       18.82      7.11 o 
   3   2  10       10.13       12.19      6.65 o 
   4   2  10       14.51       19.70      7.53 o 
   5   2  10       22.55       18.41      7.88 o 
   6   2  10        0.85       -2.07      9.05 o 
 -13   3  10       32.16       47.18      7.71 o 
 -12   3  10       14.75       20.14      6.21 o 
 -11   3  10       10.10        4.33     10.31 o 
 -10   3  10       21.83       27.06      7.69 o 
  -9   3  10       49.11       41.06      5.88 o 
  -8   3  10       19.17       17.49      4.47 o 
  -7   3  10       60.66       54.75      5.94 o 
  -6   3  10      134.49      134.35      9.18 o 
  -5   3  10      489.15      500.38     15.11 o 
  -4   3  10      579.71      595.44     30.89 o 
  -3   3  10      679.96      716.68     22.13 o 
  -2   3  10        0.13        7.75      3.99 o 
  -1   3  10      126.28      133.68     12.93 o 
   0   3  10      175.85      195.16     12.27 o 
   1   3  10       11.44        4.92      4.33 o 
   2   3  10        7.37        6.74      5.10 o 
   3   3  10        4.24        3.10      4.96 o 
   4   3  10        6.19        2.94      5.30 o 
   5   3  10        6.99       -2.06      5.89 o 
 -12   4  10        0.48        2.60      7.04 o 
 -11   4  10       10.68       16.31      5.94 o 
 -10   4  10        9.75       18.43      5.45 o 
  -9   4  10        3.85       10.66      4.61 o 
  -8   4  10        8.59       12.19      4.50 o 
  -7   4  10        2.57        2.96      4.48 o 
  -6   4  10       30.32       41.90      6.09 o 
  -5   4  10      197.27      186.40     19.17 o 
  -4   4  10      237.21      245.59     13.49 o 
  -3   4  10       45.75       60.25     10.65 o 
  -2   4  10      230.31      237.80     13.04 o 
  -1   4  10       42.25       38.93      5.87 o 
   0   4  10        9.17        9.64      4.96 o 
   1   4  10       28.86       40.92     11.18 o 
   2   4  10        0.83        4.60      5.15 o 
   3   4  10        0.87        1.88      4.96 o 
   4   4  10        1.79        5.62      6.09 o 
   5   4  10        4.31        7.12      6.00 o 
 -12   5  10       18.61       10.43      6.48 o 
 -11   5  10        0.16        6.84      5.68 o 
 -10   5  10        9.25       11.30      5.71 o 
  -9   5  10        0.00       -1.10      4.60 o 
  -8   5  10       25.32       20.05      6.42 o 
  -7   5  10       98.09       99.62     11.92 o 
  -6   5  10       21.55       23.43     10.65 o 
  -5   5  10       24.07       26.83     17.04 o 
  -4   5  10      101.73       88.49     10.15 o 
  -3   5  10        0.70       -7.70     10.12 o 
  -2   5  10       55.13       42.67      7.99 o 
  -1   5  10        1.41       -1.37      5.33 o 
   0   5  10       10.20       14.67      5.47 o 
   1   5  10       11.87       12.58      6.57 o 
   2   5  10        2.99       12.22      7.88 o 
   3   5  10        0.91        4.27      5.60 o 
   4   5  10        0.00        5.70      7.62 o 
 -10   6  10      175.49      165.63     23.22 o 
  -9   6  10       42.30       62.42      9.18 o 
  -8   6  10       16.09        4.60      7.99 o 
  -7   6  10       36.12       24.50     12.78 o 
  -6   6  10      387.29      394.69     19.11 o 
  -5   6  10       40.01       35.74      8.94 o 
  -4   6  10        0.14       -1.94      6.11 o 
  -3   6  10      103.60      105.61     12.78 o 
  -2   6  10      203.95      229.40     20.77 o 
  -1   6  10       65.31       64.57      9.21 o 
   0   6  10        0.32        5.56      8.52 o 
   1   6  10       14.69       13.12     13.85 o 
   2   6  10       26.09       29.90      6.97 o 
   3   6  10        3.23        8.33      8.18 o 
  -9   7  10       97.79      105.45     20.24 o 
  -8   7  10       25.55       20.98      8.44 o 
  -7   7  10       68.62       64.47     10.75 o 
  -6   7  10       10.37       12.78      7.09 o 
  -5   7  10        0.93        6.61      6.89 o 
  -4   7  10       50.82       41.76      8.94 o 
  -3   7  10       41.93       46.08      8.67 o 
  -2   7  10        4.12       11.60      6.89 o 
  -1   7  10        3.18        9.92      6.89 o 
   0   7  10        3.87       10.23     10.12 o 
   1   7  10        0.38        2.50      7.42 o 
  -6   8  10       74.08       74.99     11.51 o 
  -5   8  10      119.54      123.22     13.04 o 
  -4   8  10      147.09      170.98     21.30 o 
  -3   8  10       16.60       30.22      9.21 o 
  -2   8  10        3.94       12.23      8.44 o 
 -13   1  11        1.45        8.03      6.36 o 
 -12   1  11       53.62       41.94      7.25 o 
 -11   1  11       41.84       46.75      6.78 o 
 -10   1  11        9.69        4.26      5.30 o 
  -9   1  11       66.69       70.60      6.92 o 
  -8   1  11        2.73        1.89      4.21 o 
  -7   1  11        0.19        2.13      4.30 o 
  -6   1  11        0.21        2.83      4.11 o 
  -5   1  11        0.29        3.86      5.87 o 
  -4   1  11      209.76      214.08     10.58 o 
  -3   1  11        2.67        0.87      3.31 o 
  -2   1  11        0.01       -2.52      3.99 o 
  -1   1  11        5.70        1.16      8.01 o 
   0   1  11        2.56        6.39      4.62 o 
   1   1  11       69.63       63.49      9.04 o 
   2   1  11        1.20       -5.11      5.61 o 
   3   1  11       80.57       86.08     10.90 o 
   4   1  11        1.11       -6.27      8.52 o 
   5   1  11        0.53       -5.10      7.13 o 
 -13   2  11        0.31        1.11      6.11 o 
 -12   2  11       23.38       22.17      6.32 o 
 -11   2  11      226.39      244.20     14.13 o 
 -10   2  11      119.11      139.11     13.07 o 
  -9   2  11       22.00       23.78      5.37 o 
  -8   2  11        8.02        8.69      4.54 o 
  -7   2  11      419.43      416.41     18.03 o 
  -6   2  11        5.70        7.65      5.48 o 
  -5   2  11        4.04        1.21      5.61 o 
  -4   2  11      386.26      371.81     13.31 o 
  -3   2  11        7.39        0.46      5.11 o 
  -2   2  11       10.04        8.52     11.72 o 
  -1   2  11       21.34       20.18      5.29 o 
   0   2  11      195.03      194.83     12.41 o 
   1   2  11       77.46       84.62     14.70 o 
   2   2  11        0.76        7.21      6.37 o 
   3   2  11       46.39       48.75      9.79 o 
   4   2  11       30.19       26.54      8.64 o 
 -12   3  11       49.99       50.12      8.80 o 
 -11   3  11       65.50       63.55      7.79 o 
 -10   3  11       40.90       44.15      6.67 o 
  -9   3  11      225.20      221.61     13.20 o 
  -8   3  11       77.37       88.35      8.57 o 
  -7   3  11      288.76      326.44     13.50 o 
  -6   3  11       84.02       81.96      8.30 o 
  -5   3  11        5.28        2.57      6.37 o 
  -4   3  11       93.26       88.39      9.98 o 
  -3   3  11      158.76      151.11     11.51 o 
  -2   3  11        0.06       -0.71      5.61 o 
  -1   3  11       38.15       41.20      8.18 o 
   0   3  11        2.29        1.30      6.65 o 
   1   3  11       38.15       29.67      8.50 o 
   2   3  11        6.50        7.19      5.60 o 
   3   3  11        1.76       -5.33      9.05 o 
   4   3  11        8.57       14.27      7.42 o 
 -12   4  11      242.87      235.26     14.54 o 
 -11   4  11        5.39        4.99      5.79 o 
 -10   4  11      153.80      144.68     10.15 o 
  -9   4  11      338.85      354.93     15.28 o 
  -8   4  11      123.06      135.28     10.42 o 
  -7   4  11       35.14       31.64      6.70 o 
  -6   4  11       11.74        3.26     11.72 o 
  -5   4  11      174.30      143.79     19.17 o 
  -4   4  11       56.80       58.78      9.21 o 
  -3   4  11       25.37       20.24      6.89 o 
  -2   4  11      995.08     1083.72     67.64 o 
  -1   4  11       28.99       26.63      7.42 o 
   0   4  11       34.49       26.44      9.59 o 
   1   4  11      114.11       94.14     13.85 o 
   2   4  11       25.18       30.57     10.62 o 
   3   4  11       24.19       20.29      6.72 o 
 -11   5  11       33.54       28.58      6.82 o 
 -10   5  11       94.77       83.77      9.96 o 
  -9   5  11      174.04      186.92     18.95 o 
  -8   5  11        2.30       10.12      9.05 o 
  -7   5  11       41.93       29.56     11.18 o 
  -6   5  11      241.31      260.95     24.50 o 
  -5   5  11       24.29       28.04      7.67 o 
  -4   5  11        6.51        3.43      6.65 o 
  -3   5  11       68.96       68.63      9.45 o 
  -2   5  11        9.71        6.83      6.37 o 
  -1   5  11       15.34       16.28      7.67 o 
   0   5  11        0.30       -2.32      6.11 o 
   1   5  11       31.91       36.43      9.21 o 
   2   5  11        4.84       14.03     13.85 o 
 -10   6  11       92.88       98.25     10.93 o 
  -9   6  11        7.09       23.05      9.39 o 
  -8   6  11        8.72       13.85     13.85 o 
  -7   6  11       91.46       99.39     11.98 o 
  -6   6  11       18.30       16.38      8.52 o 
  -5   6  11      100.80      108.83     11.77 o 
  -4   6  11       46.85       53.08      9.98 o 
  -3   6  11        2.53        1.89      6.29 o 
  -2   6  11        1.08        1.86      5.89 o 
  -1   6  11        1.48        1.07      6.65 o 
   0   6  11       32.35       36.86      9.21 o 
   1   6  11       24.10       44.73     15.98 o 
  -7   7  11        2.03        7.73      8.44 o 
  -6   7  11        0.02        3.80      7.67 o 
  -5   7  11        0.90       -5.68      6.65 o 
  -4   7  11       22.64       16.02      8.06 o 
  -3   7  11        0.74       10.55      7.88 o 
  -2   7  11        1.12        7.88      7.09 o 
  -1   7  11       11.75       12.68     10.12 o 
 -13   0  12      166.47      217.28     24.50 o 
 -12   0  12        0.38        3.75     12.78 o 
 -11   0  12       15.29       35.24      9.79 o 
 -10   0  12       68.86       63.62     10.15 o 
  -9   0  12       38.28       20.24     11.72 o 
  -8   0  12       19.04        3.36      7.13 o 
  -7   0  12       23.74       11.48      6.65 o 
  -6   0  12      925.63      881.92     40.47 o 
  -5   0  12       18.20       26.63     11.72 o 
  -4   0  12        0.06        2.13      9.59 o 
  -3   0  12      517.83      546.44     19.86 o 
  -2   0  12      111.80       85.21     12.78 o 
  -1   0  12        0.48       -2.13      7.46 o 
   0   0  12        2.98       -8.52      7.46 o 
   1   0  12       35.83       36.21     11.72 o 
   2   0  12       31.57       19.17     11.72 o 
   3   0  12       57.09       11.72     11.72 o 
 -13   1  12       72.30       60.50      8.65 o 
 -12   1  12      139.19      125.69     13.07 o 
 -11   1  12       80.39       77.24      8.04 o 
 -10   1  12      343.85      382.73     21.30 o 
  -9   1  12       20.38       28.12      5.94 o 
  -8   1  12       55.71       58.50      8.10 o 
  -7   1  12      302.95      298.61     16.18 o 
  -6   1  12        5.82       -0.60      5.02 o 
  -5   1  12        0.46        1.91      7.13 o 
  -4   1  12       50.71       66.23      8.33 o 
  -3   1  12       97.32      107.59     10.46 o 
  -2   1  12       18.20       14.15      5.24 o 
  -1   1  12       17.28       28.45      6.15 o 
   0   1  12        7.59        4.79      6.03 o 
   1   1  12       10.56       11.27      8.52 o 
   2   1  12       25.35       35.01      8.64 o 
   3   1  12        1.15        6.23      7.42 o 
 -12   2  12       34.13       33.10      7.14 o 
 -11   2  12       60.84       54.64      8.57 o 
 -10   2  12       10.83       18.10      5.99 o 
  -9   2  12        0.10       -2.65      4.75 o 
  -8   2  12      109.79      120.40     11.31 o 
  -7   2  12        9.60        7.53      5.76 o 
  -6   2  12        0.29       -2.69      6.11 o 
  -5   2  12        0.37       -7.32      5.89 o 
  -4   2  12       81.12       83.08     15.98 o 
  -3   2  12       31.03       14.91     11.72 o 
  -2   2  12        1.15        1.73      5.89 o 
  -1   2  12      209.02      224.48     11.59 o 
   0   2  12      101.74       94.24      8.97 o 
   1   2  12        1.01       -6.39      6.03 o 
   2   2  12        8.78       -0.71      6.65 o 
   3   2  12        0.10        6.95     13.31 o 
 -12   3  12       27.03       27.19      8.13 o 
 -11   3  12       48.13       62.79      8.35 o 
 -10   3  12        2.13       -2.90      6.30 o 
  -9   3  12       63.79       41.47     14.79 o 
  -8   3  12       25.01       40.94      8.90 o 
  -7   3  12       12.42        9.90      5.87 o 
  -6   3  12       75.68       77.68     12.25 o 
  -5   3  12       61.61       57.52     14.91 o 
  -4   3  12       15.31       13.69      7.42 o 
  -3   3  12      104.05      112.90     18.11 o 
  -2   3  12       81.81       72.43     15.98 o 
   0   3  12        3.78        0.05      5.60 o 
   1   3  12       12.98       14.97      6.71 o 
   2   3  12       43.76       51.07     10.15 o 
 -11   4  12       19.86       26.17      7.95 o 
 -10   4  12        0.16        3.88      6.54 o 
  -9   4  12        4.47       -0.35      6.09 o 
  -8   4  12       20.77       24.56      6.95 o 
  -7   4  12        0.00       12.78      8.28 o 
  -6   4  12        5.19       -4.26     11.72 o 
  -5   4  12        0.62        2.96      7.46 o 
  -4   4  12       13.68       11.32     12.78 o 
  -3   4  12       36.30       38.71      8.44 o 
  -2   4  12       73.72       71.36     15.98 o 
  -1   4  12        8.07       11.72     12.78 o 
   0   4  12       52.47       55.39     15.98 o 
   1   4  12       10.67        9.45      6.43 o 
   2   4  12        0.88        2.86      6.72 o 
 -10   5  12       48.12       52.15      9.78 o 
  -9   5  12        9.82        5.05      8.64 o 
  -8   5  12        4.62       -3.53      6.89 o 
  -7   5  12        6.10       -7.46     10.65 o 
  -6   5  12       36.71       26.76      8.94 o 
  -5   5  12       44.65       63.43     10.23 o 
  -4   5  12       19.27       28.62      8.44 o 
  -3   5  12        1.08        0.17      7.46 o 
  -2   5  12       14.62       14.09      7.88 o 
  -1   5  12        0.06       21.30     13.85 o 
   0   5  12       46.33       59.65     18.11 o 
  -8   6  12      111.35      111.84     21.30 o 
  -7   6  12        0.01        3.09      7.26 o 
  -6   6  12       46.09       52.56     10.75 o 
  -5   6  12       46.60       26.07      9.21 o 
  -4   6  12       79.54       74.94     11.00 o 
  -3   6  12        0.67        1.07     10.65 o 
  -2   6  12        0.00        8.89      8.06 o 
  -1   6  12       30.25       28.31      9.45 o 
 -12   1  13        8.68       12.06      6.75 o 
 -11   1  13        2.72       12.43      7.38 o 
 -10   1  13       80.45       90.37     11.01 o 
  -9   1  13       15.86       22.05      7.73 o 
  -8   1  13        8.22       23.30      8.94 o 
  -7   1  13       85.92       91.40      9.62 o 
  -6   1  13       19.49       34.08      9.79 o 
  -5   1  13        2.69       15.00      8.64 o 
  -4   1  13       19.86       17.04     11.72 o 
  -3   1  13       18.99       28.02      8.44 o 
  -2   1  13       23.73       24.30      8.18 o 
  -1   1  13        6.43        0.19      6.37 o 
   0   1  13        6.14       -2.13      9.59 o 
   1   1  13        0.26       -2.35      7.13 o 
   2   1  13        2.19        1.86      7.99 o 
 -11   2  13       19.03       28.62      9.26 o 
 -10   2  13        0.61        0.13      7.16 o 
  -9   2  13      175.48      186.09     22.42 o 
  -8   2  13        2.34        3.84      6.22 o 
  -7   2  13        0.10        5.68      6.15 o 
  -6   2  13        1.37       -1.07      6.65 o 
  -5   2  13       64.35       55.39     15.98 o 
  -4   2  13        0.00        5.33     11.72 o 
  -3   2  13        3.20        4.71      8.52 o 
  -2   2  13       97.57       98.56     19.70 o 
  -1   2  13        6.79        7.51      6.89 o 
   0   2  13       22.28       28.11      8.64 o 
   1   2  13       15.33       20.24      8.28 o 
 -11   3  13       41.48       24.09      8.13 o 
 -10   3  13      109.79      131.57     11.59 o 
  -9   3  13      105.54       88.94     13.43 o 
  -8   3  13       85.57       91.17      9.80 o 
  -7   3  13      166.05      159.17     21.30 o 
  -6   3  13      120.49      102.25     19.17 o 
  -5   3  13      144.98      148.70     13.31 o 
  -4   3  13       76.30       80.95     17.04 o 
  -3   3  13        3.79       -6.39     11.72 o 
  -2   3  13       42.02       35.72      9.45 o 
  -1   3  13        5.82        3.50      7.67 o 
   0   3  13        1.77       -1.42      7.26 o 
   1   3  13       31.17       35.56      9.70 o 
 -10   4  13       60.26       72.77     10.03 o 
  -9   4  13       10.47       10.27      9.39 o 
  -8   4  13       39.52       30.23      9.70 o 
  -7   4  13      118.71      106.51     20.24 o 
  -6   4  13        2.20       12.59      8.18 o 
  -5   4  13        0.03       -2.66      6.78 o 
  -4   4  13        3.51        3.20     11.72 o 
  -3   4  13        3.61       18.11     13.85 o 
  -2   4  13       27.95       42.60     15.98 o 
  -1   4  13        6.16        8.52     13.85 o 
   0   4  13      159.72      150.84     14.84 o 
  -8   5  13      155.65      166.16     24.50 o 
  -7   5  13       76.03       90.81     18.64 o 
  -6   5  13       28.97       31.44      9.65 o 
  -5   5  13       57.18       62.56     19.17 o 
  -4   5  13      131.16      163.09     14.07 o 
  -3   5  13        0.99        4.26     13.85 o 
  -2   5  13       20.81       26.63     14.91 o 
 -11   0  14       38.35       54.48     12.78 o 
 -10   0  14       43.60       50.06     14.91 o 
  -8   0  14        8.77       20.24     13.85 o 
  -7   0  14        9.29        5.33     12.78 o 
  -6   0  14       65.88       41.54     15.98 o 
  -5   0  14       18.59       11.72     13.85 o 
  -1   0  14       64.63       50.06     13.85 o 
   0   0  14        0.98        2.13     10.65 o 
 -10   1  14      194.16      187.22     14.00 o 
  -9   1  14      130.09      124.93     11.40 o 
  -8   1  14      199.54      195.98     23.43 o 
  -7   1  14       65.54       81.68     13.16 o 
  -6   1  14       56.71       76.19     12.41 o 
  -5   1  14      179.49      156.57     22.37 o 
  -4   1  14        1.27        7.46     13.85 o 
  -2   1  14       37.83       41.54     12.78 o 
  -1   1  14        7.81       -6.39      9.59 o 
 -10   2  14       17.76        0.38      7.33 o 
  -9   2  14        3.66        9.99      7.77 o 
  -8   2  14        0.77       10.30      7.33 o 
  -7   2  14       10.33       25.56     14.91 o 
  -6   2  14        1.31       21.30     14.91 o 
  -5   2  14        2.91       -1.07     12.78 o 
  -4   2  14       10.87       -2.13     14.91 o 
  -3   2  14        9.97        2.71      9.59 o 
  -2   2  14        3.88        5.97      8.06 o 
  -1   2  14        0.74       -1.07      9.59 o 
  -9   3  14       49.73       58.09      9.69 o 
  -8   3  14       18.14       12.14      9.39 o 
  -7   3  14       50.60       39.01     10.90 o 
  -6   3  14        6.83        8.52     13.85 o 
  -5   3  14        0.05        0.00     12.78 o 
  -4   3  14       49.15       57.52     17.04 o 
  -3   3  14       10.99       16.07     10.12 o 
  -2   3  14        1.05        0.36      8.67 o 
  -7   4  14        1.02       10.65     13.85 o 
  -6   4  14       10.72        8.48      9.21 o 
  -5   4  14        1.16       26.63     17.04 o 
  -4   4  14        0.79       -7.46     13.85 o 
  -8   1  15       35.17       25.56     17.04 o 
  -7   1  15        0.01       14.91     14.91 o 
  -6   1  15        2.60      -18.11     13.85 o 
  -5   1  15       45.12       90.54     20.24 o 
  -7   2  15       30.80       21.30     17.04 o 
  -6   2  15       15.70       11.72     17.04 o 
  -5   2  15        4.30       31.95     17.04 o 
                                                 
